# Supplementary material for: Near-infrared electroluminescence beyond 940 nm in Pt(N^C^N)X complexes: influencing aggregation with the ancillary ligand X
Source: Chem Sci. 2022 Nov 11;13(45):13600–10. doi: 10.1039/d2sc05023d (PMC9682897; doi:10.1039/d2sc05023d)
Supplement: SC-013-D2SC05023D-s001 [file SC-013-D2SC05023D-s001.xyz]

102
Coordinates from ORCA-job di-RS330-NCS
  C   -3.96046649458378      2.91419663541451      3.18421223145625
  C   -4.38290839020723      1.57511097777584      3.34075776647525
  C   -3.42034897247426      0.58106980845719      3.49305253891864
  N   -2.09331410095933      0.85574426317302      3.50295453343321
  C   -1.65126771544061      2.18421400969018      3.41123149210101
  C   -2.58824898811134      3.20920498588230      3.23134387951635
  C   -0.19526302459700      2.33085207646394      3.48066089350726
  C   0.46545462709321      1.08999142597294      3.59003831231849
  C   1.87076311374819      0.97433035284138      3.64094491747014
  C   2.63089422900791      2.15264118975644      3.54346987824416
  C   2.00388235487143      3.41835454177357      3.38914905667594
  C   0.59211689402508      3.49636676606836      3.37890260279640
  C   2.31900424170654     -0.42166517444338      3.69656223345324
  N   1.26755311608180     -1.35075783894949      3.63358866391345
  C   1.54516460235710     -2.67799162454097      3.59261565378920
  C   2.84690337310405     -3.16400098626466      3.65654955621621
  C   3.91948817632417     -2.24884855993066      3.78250671140180
  C   3.63863002805615     -0.87088718432858      3.78552137491001
  Pt  -0.59027583506916     -0.51836718023158      3.55942323935842
  N   -1.76272631903351     -2.24274397867144      3.53737939102536
  C   2.89081014012448      4.66077632370676      3.17304788001390
  C   2.06427462410600      5.95675818855926      3.07955330709507
  C   3.89085161863958      4.80098891956382      4.34404883883467
  C   3.66622874044090      4.48478457662146      1.84315116670813
  C   -2.56055247406387     -3.10599305482989      3.31818333210411
  S   -3.64982730760779     -4.27087760669468      2.99951077444414
  C   5.32102599444424     -2.75627782080892      3.98168571409795
  F   6.24950133630241     -1.83498970829260      3.62151193380814
  F   5.55988200183433     -3.06781299994076      5.28408399603554
  F   5.54991230308831     -3.88490773672416      3.26345490327403
  C   -4.96502010516810      3.97839879242157      2.83333467586436
  F   -4.50030471785148      5.22557593351195      3.07247283444536
  F   -5.27676738982732      3.92205041199083      1.49883122734225
  F   -6.12669205491855      3.82526856328555      3.50758565594065
  H   -5.44473970502106      1.29959602407534      3.31083346544689
  H   -3.68648767618270     -0.48227004503431      3.57805087460892
  H   -2.23901729064001      4.24459343638328      3.12353082908617
  H   3.73046291936232      2.09599410752900      3.55297926041588
  H   0.10541273669117      4.47307960811417      3.25472305876120
  H   0.67120882048129     -3.33913747745301      3.50805363484286
  H   3.02588641483305     -4.24672316734767      3.62401166837525
  H   4.45486176831788     -0.13916539899823      3.84477151483208
  H   1.47737084359190      6.13885100048087      4.00253547004052
  H   1.36680663625982      5.93868910971524      2.21795775697826
  H   2.74051077132616      6.82334277037798      2.93636516773239
  H   3.35639000475079      4.91793936161868      5.30840480836184
  H   4.53716333636386      5.69072423847241      4.19656698065348
  H   4.55568249942696      3.91847159204251      4.43154323197105
  H   2.96600724492332      4.40028777439246      0.98702142094178
  H   4.30684588487766      3.57962047420582      1.86021268260396
  H   4.32646277811261      5.35694486821267      1.65623420143059
  C   4.49065704398025     -0.93668950217925      0.52669078458084
  C   4.15950487422194      0.42876548059988      0.62794993791465
  C   2.81433392515377      0.79590463658793      0.64673197242899
  N   1.81991582513093     -0.11528556259610      0.57126193062691
  C   2.12436636990405     -1.47658397041943      0.52768479495285
  C   3.46217042002183     -1.89004641593226      0.50056371865042
  C   0.94876315242569     -2.34745558729980      0.48309675251661
  C   -0.25927549706608     -1.63097200572562      0.47256733861796
  C   -1.51714208795822     -2.25314310601580      0.39861578978716
  C   -1.56144146909880     -3.65919016867033      0.35532852072238
  C   -0.36930335108715     -4.42048608011929      0.42300452521866
  C   0.87938294538091     -3.75500894236304      0.47601482549836
  C   -2.62506881555372     -1.29702164213855      0.41586475041655
  N   -2.22540139138213      0.03916775196340      0.39983050800134
  C   -3.14880466842558      1.02293260274570      0.35026678689234
  C   -4.51716698468459      0.75577926959057      0.35575379676662
  C   -4.94224476767105     -0.58413757779100      0.44553151719946
  C   -3.99041964181768     -1.61241822776344      0.47222088498708
  Pt  -0.19540057443456      0.29375032476123      0.58780692234295
  N   -0.11704695500553      2.37605039704108      0.35975003494167
  C   -0.41355955665213     -5.95559404463388      0.53014274146521
  C   0.62960784773809     -6.60008087270604     -0.40999798967495
  C   -0.09766423805811     -6.31959085530695      2.00315652562067
  C   -1.80475068110757     -6.51613300951225      0.17534442780192
  C   -0.02490389754122      3.53074923879231      0.08606442317387
  S   0.09655280852170      5.11698977669053     -0.27801096997281
  C   -6.41083805370633     -0.88691921202392      0.62644523325943
  F   -6.70949120188780     -2.17003530585690      0.33942689712975
  F   -6.78424210092113     -0.65955915697875      1.91867624541149
  F   -7.18190194253507     -0.09068688397849     -0.15177544870179
  C   5.93378163043322     -1.34816803449520      0.35084368241567
  F   6.14329655059089     -2.63222967224689      0.71699864369001
  F   6.30491412821988     -1.23670981403527     -0.95205127288989
  F   6.76713998687950     -0.55896003084717      1.06836568866479
  H   4.93758033011268      1.20200244800123      0.67191934027267
  H   2.50152183823372      1.84593080188956      0.70960252791603
  H   3.69665587329712     -2.96120652413022      0.45697585148533
  H   -2.52978331201387     -4.17063508628292      0.31382715993846
  H   1.80527156376393     -4.34728355638696      0.52104985174202
  H   -2.76080135966889      2.05048305439420      0.33452039385184
  H   -5.23141926789458      1.58818475692033      0.32702564617920
  H   -4.29452498978760     -2.66295315598020      0.57388188738721
  H   1.66864151493003     -6.31085226391555     -0.15369323687133
  H   0.44678113686680     -6.31368845722490     -1.46589879308822
  H   0.57399533700675     -7.70555381631735     -0.33964775859590
  H   0.90610790616639     -5.95199285636886      2.30140786475389
  H   -0.11292732495538     -7.42024285263276      2.14545533998688
  H   -0.85069134172669     -5.87053269581768      2.68248571619820
  H   -2.10715337854115     -6.23610516930567     -0.85473979582078
  H   -2.57985513401605     -6.15973867294524      0.88274389190001
  H   -1.78667463669902     -7.62302531610025      0.23221199823448
