# Supplementary material for: Near-infrared electroluminescence beyond 940 nm in Pt(N^C^N)X complexes: influencing aggregation with the ancillary ligand X
Source: Chem Sci. 2022 Nov 11;13(45):13600–10. doi: 10.1039/d2sc05023d (PMC9682897; doi:10.1039/d2sc05023d)
Supplement: SC-013-D2SC05023D-s002 [file SC-013-D2SC05023D-s002.xyz]

102
Coordinates from ORCA-job di-RS330-SCN
  C   -5.54124337284165     -1.14362440577576      0.73409799223351
  C   -5.55977752162011     -1.11148945862003      2.13993786218713
  C   -4.71104779442738     -0.22519228720563      2.80434119970090
  N   -3.88957232275965      0.61880559038157      2.14113579563697
  C   -3.88776273219440      0.62940192343035      0.74887266791632
  C   -4.69964289487050     -0.26964104976832      0.03885966615176
  C   -2.99839038247061      1.62097734665349      0.14978219632795
  C   -2.29481430911318      2.37165496052615      1.10415146959019
  C   -1.41316274093512      3.41493585153394      0.76857872291255
  C   -1.15740472939074      3.62695917541489     -0.59764559722319
  C   -1.78936756264945      2.84156244801869     -1.59599043146044
  C   -2.73920484433246      1.86981999649849     -1.21333918791928
  C   -0.84363097242772      4.09534094294895      1.93536134210210
  N   -1.23276616060266      3.54525998368843      3.15999780954114
  C   -0.73064603478446      4.06403935928531      4.31419436561539
  C   0.12195846259603      5.16256118872194      4.32475016571739
  C   0.49964265275839      5.75539328487253      3.10060789987962
  C   0.01481677500671      5.19073261375817      1.90031669404208
  Pt  -2.54446233894535      1.95628714513156      2.98595912574742
  S   -3.18945152176731      2.09598452131843      5.35631465889787
  C   -1.38199198293773      3.03928870646678     -3.06719189369542
  C   -2.15450098916076      2.09635527589703     -4.00881366522345
  C   -1.65404728552849      4.50087378092849     -3.49268591910535
  C   0.12956586452092      2.72593271435672     -3.19577262913074
  C   -3.81298962735557      0.62053630954860      5.84346242733157
  N   -4.23501010088903     -0.43077817450674      6.19654551667958
  C   1.28891678530210      7.03408897664875      3.05037931620944
  F   2.22911230879042      7.00275730251444      2.06885475686306
  F   0.48235448128521      8.09711722776397      2.77197387377272
  F   1.90914086750155      7.30199553380285      4.22041149090142
  C   -6.36389571059937     -2.17277449011255     -0.01117081450900
  F   -6.60238155615291     -1.80181126969439     -1.28634323963858
  F   -5.71366637424528     -3.36961608114482     -0.05190478938366
  F   -7.55254444233153     -2.38770348850374      0.59528411458005
  H   -6.19853899123403     -1.78503657732602      2.72387717288324
  H   -4.66937494698495     -0.20481503919931      3.90209806010643
  H   -4.64458684261640     -0.29063528322304     -1.05648333250859
  H   -0.43471754223556      4.39993742286402     -0.90076983562635
  H   -3.24058225600106      1.26459070720651     -1.97765274537979
  H   -1.04620818483478      3.56725329523902      5.24254467127512
  H   0.49053010513630      5.55888728048601      5.27935590058189
  H   0.30308647245527      5.61497492312597      0.92972382936279
  H   -3.24641528746279      2.28853189898355     -3.97854587079747
  H   -1.98291862473360      1.03013913479280     -3.75857966262494
  H   -1.81940155939776      2.25454647957614     -5.05337835389150
  H   -2.73162122141822      4.74657743456259     -3.40172240826833
  H   -1.35236427270864      4.65844060834422     -4.54868455622168
  H   -1.08872183464218      5.22632617443073     -2.87341054609656
  H   0.34575160557528      1.69213019140556     -2.85858405745611
  H   0.74576484720357      3.41634559614964     -2.58431003334636
  H   0.45903754509035      2.82923673550207     -4.25017809959624
  C   -3.38177684060804     -3.40396913431747      3.41001862120816
  C   -3.17861332753185     -3.22957413357415      2.02946853223429
  C   -2.32417290179380     -2.21429625429671      1.59772473126171
  N   -1.66857044483303     -1.40881108619167      2.46277001812672
  C   -1.82620672896969     -1.59340850155966      3.83377346004540
  C   -2.70258407028060     -2.58013956380143      4.31309296775807
  C   -1.02557040432077     -0.69716363005601      4.66377692049338
  C   -0.25272224577429      0.20033992683528      3.91106735176696
  C   0.63194340690016      1.12933184236025      4.48793274138502
  C   0.64549483752825      1.21941622783484      5.89104719522356
  C   -0.17570217925390      0.38344627917218      6.69090335345339
  C   -0.97568569431156     -0.59962020723202      6.06917630343342
  C   1.37732264381040      1.91563869134864      3.50052555902753
  N   1.02771046833474      1.64180731789561      2.17512198321648
  C   1.61958606213350      2.34404905096897      1.17016689730864
  C   2.60543028467673      3.29496620128698      1.41005588936776
  C   2.99934204444292      3.56117631349586      2.73920630376315
  C   2.35391576289463      2.86600414373010      3.78555575761750
  Pt  -0.40592136134376      0.16554067817289      1.97420202398716
  S   0.09267037088081     -0.13618599974108     -0.41648426184523
  C   -0.20730527373973      0.60771694784288      8.21349144459811
  C   -1.16071150615176     -0.37497870807956      8.91910705759636
  C   1.21345049894862      0.42957007995193      8.79741707287769
  C   -0.70892195804555      2.04907804810908      8.47880923658969
  C   -1.22985191041494     -0.83411927108559     -1.16938342210711
  N   -2.17412582651421     -1.30878488465493     -1.70889503752104
  C   4.16370571544852      4.45860669038292      3.05471869717709
  F   3.90761005707552      5.25061122779991      4.12953306269991
  F   5.27142099404868      3.73062891457943      3.37289174818247
  F   4.49645204001273      5.25388574939863      2.01437495914373
  C   -4.39009769287541     -4.41828889113637      3.90555029699306
  F   -4.14385215869924     -4.79525733121550      5.17752293771817
  F   -5.64946030123012     -3.89885396506702      3.87331070284460
  F   -4.39783313041857     -5.52576701884554      3.13084625116052
  H   -3.69759559599388     -3.84832564054279      1.28756504952887
  H   -2.17649045287653     -2.02334148564771      0.52584407474399
  H   -2.86155849392416     -2.67582396534262      5.39421959175079
  H   1.28602422038478      1.96901353520284      6.38043666113120
  H   -1.60597089542123     -1.25751043166309      6.67891129635554
  H   1.27787013193325      2.10854104030933      0.15232734751188
  H   3.06837270031706      3.82626147237461      0.56887530530256
  H   2.62203058123877      3.06177485407837      4.83195306255760
  H   -0.83960577108301     -1.42804288804771      8.78467889534365
  H   -2.20125355373667     -0.27971314274431      8.54884138143399
  H   -1.17123441784339     -0.16859108380909     10.00801912527101
  H   1.59289077138250     -0.59585606156484      8.61210487036791
  H   1.20510604406600      0.60134558882055      9.89350559763209
  H   1.93751407117609      1.14288796060626      8.35437572834627
  H   -1.71229189191764      2.20329956719539      8.03311627396647
  H   -0.02636936499747      2.80807843041470      8.04487928394218
  H   -0.77378821634768      2.24288406234849      9.56932600238163
