# Supplementary material for: Near-infrared electroluminescence beyond 940 nm in Pt(N^C^N)X complexes: influencing aggregation with the ancillary ligand X
Source: Chem Sci. 2022 Nov 11;13(45):13600–10. doi: 10.1039/d2sc05023d (PMC9682897; doi:10.1039/d2sc05023d)
Supplement: SC-013-D2SC05023D-s003 [file SC-013-D2SC05023D-s003.xyz]

98
Coordinates from ORCA-job di-RS331-I
  C   -3.34546394672555      2.55092875460768     -0.20018307511700
  C   -3.71015826469393      1.18961649612839     -0.11031248789168
  C   -2.71266110473829      0.22238745342484     -0.02900300211997
  N   -1.39426921351956      0.54193868066728     -0.03566964941038
  C   -1.01205184083912      1.88738983432024     -0.07356671666002
  C   -1.98092574165631      2.88883832125077     -0.15924063381769
  C   0.43636527395528      2.09464068922159     -0.02319644694577
  C   1.16682026726049      0.89241212411076      0.00482512620159
  C   2.57067706717663      0.84001870352340      0.00820664563197
  C   3.27388308139009      2.05922287663563      0.08211877441793
  C   2.58045005466620      3.28953360451947      0.13943997369304
  C   1.16470721430506      3.29494385415159      0.05437898118503
  C   3.08996070654863     -0.52513244131278      0.01018691268206
  N   2.10655774864805     -1.51492323137976     -0.02808921113619
  C   2.46477440327018     -2.81870797892736     -0.08610287671569
  C   3.79806773574136     -3.22444234243453     -0.07100931791406
  C   4.80637750945554     -2.24360202237343      0.01496983974307
  C   4.44324301867085     -0.89100267846931      0.05397352991409
  Pt  0.18403767582351     -0.77688311902843      0.04913477633113
  I   -1.15424233291260     -3.07304860988660     -0.61265606146795
  C   3.31258018330284      4.62738189576604      0.34991028659003
  C   3.02026839816194      5.57360604111978     -0.83783974527130
  C   2.79973439564388      5.25903196742958      1.66827853228705
  C   4.83598917959090      4.43787412788271      0.46940254614884
  C   6.24824705443611     -2.65835736587704      0.17535893115731
  F   7.10494855657758     -1.66954780001921     -0.16434540399304
  F   6.51107868645750     -2.98491589446010      1.47621184109460
  F   6.54405279528280     -3.74644674647150     -0.56981319130226
  C   -4.38327670825878      3.61203668205457     -0.45566935302693
  F   -4.04198274106089      4.79627717373699      0.11137761569763
  F   -4.52490077921051      3.84492872287780     -1.78955567046843
  F   -5.60067794770334      3.25391843543153      0.01334770979298
  H   -4.76463839103804      0.88513136973099     -0.12087840149949
  H   -2.93724497388021     -0.85253535729996      0.01891767699242
  H   -1.66626545607328      3.93974627229151     -0.19862885154536
  H   4.36992432493799      2.05114496902023      0.13658136969092
  H   0.62834583060665      4.25580407003582      0.07878476027721
  H   1.63217590457194     -3.53670208536951     -0.13444788807318
  H   4.03817147761187     -4.29472068217397     -0.09787126296542
  H   5.20937885638545     -0.10715907767289      0.11224185548227
  H   1.93588043727584      5.77620731249332     -0.94838540408096
  H   3.38048103876482      5.13650912378337     -1.79131715371339
  H   3.52879727806815      6.54881675827703     -0.69090385947922
  H   1.71398409926310      5.48023894444623      1.62327363763479
  H   3.32597745215014      6.21449593999002      1.87156907478686
  H   2.97305745798859      4.57304693407690      2.52264272858229
  H   5.27258973006277      4.00089674713760     -0.45180799095951
  H   5.09934704466042      3.78582169717245      1.32679240404550
  H   5.32398291361218      5.41936620124786      0.63386272683697
  C   2.57886456389745     -4.60338309574346      2.92590006555578
  C   3.48386734281129     -3.52592606973513      3.00148830025194
  C   2.98215328723965     -2.22578051066424      3.01901156735842
  N   1.65494080809682     -1.96413662665992      2.96964880987929
  C   0.73981269586457     -3.01723703779749      2.94310529762522
  C   1.20246434966795     -4.33976913854642      2.90021541609042
  C   -0.66092946761704     -2.59760864306758      2.95567906289124
  C   -0.81438663544249     -1.19852933945680      2.93232938165374
  C   -2.06372549630226     -0.55793711041604      2.96995369078532
  C   -3.21628463738985     -1.37152795260682      2.94746426079954
  C   -3.11130957696472     -2.78094858111223      2.91811272001082
  C   -1.82657351263807     -3.38244718799959      2.94409471485530
  C   -1.96090068465045      0.90111770282729      3.00485027963669
  N   -0.64567198658740      1.37970927240147      2.96634751609084
  C   -0.42131037051359      2.71759646051085      2.96158782760178
  C   -1.45740528076922      3.64356633042501      3.03826983808866
  C   -2.78979378117910      3.18202638030280      3.12416321618071
  C   -3.02901139342180      1.79739740255901      3.08655054091876
  Pt  0.78200629782306     -0.10014983319195      2.89039327808241
  I   2.97100710616496      1.40372588636435      3.58091140777159
  C   -4.35389834412264     -3.68825232098824      2.84496770140442
  C   -4.27453154321298     -4.54451890392847      1.55808202174317
  C   -4.38639093152666     -4.61041328814858      4.08712630826244
  C   -5.66183895023397     -2.87601964645450      2.80640283201979
  C   -3.92318393830616      4.14168225410887      3.37586572169078
  F   -5.08044657644137      3.71310054017937      2.81244660387678
  F   -4.16383341970050      4.27272394429305      4.70948344778023
  F   -3.65480031137689      5.37959749554611      2.90057900440324
  C   3.09505772783545     -6.01114935164895      2.75936909672289
  F   4.22056421905691     -6.22255706542734      3.47700741197481
  F   2.18078776104823     -6.93666618186422      3.12682978860657
  F   3.40642883469745     -6.25599843623799      1.45118146015972
  H   4.56901582900343     -3.68737249931199      3.01866677376500
  H   3.63711224450510     -1.34253000083569      3.06270490670880
  H   0.47642016698201     -5.16143197683033      2.85023623108752
  H   -4.20834477432611     -0.90042474210239      2.94551860753951
  H   -1.74694865538894     -4.47956138304364      2.92973291635671
  H   0.63464708259908      3.01949953293664      2.91961749554880
  H   -1.22845528931395      4.71697534425323      3.04998494803627
  H   -4.05487041514734      1.40864089768975      3.12552856573171
  H   -3.37267121040210     -5.18827663879088      1.54402828230177
  H   -4.22928370059696     -3.90205429198514      0.65583296778669
  H   -5.16289965015165     -5.20456453382175      1.47751935545677
  H   -3.48573878840051     -5.25374421422626      4.14697482260634
  H   -5.27186100016738     -5.27812013840349      4.05044645502214
  H   -4.43963310398385     -4.01611008593683      5.02194556391536
  H   -5.70727839548849     -2.21022824168009      1.92046552413191
  H   -5.79324665857813     -2.25528003008331      3.71605916660981
  H   -6.52837724696573     -3.56446969105756      2.74682422529823
