# Supplementary material for: Near-infrared electroluminescence beyond 940 nm in Pt(N^C^N)X complexes: influencing aggregation with the ancillary ligand X
Source: Chem Sci. 2022 Nov 11;13(45):13600–10. doi: 10.1039/d2sc05023d (PMC9682897; doi:10.1039/d2sc05023d)
Supplement: SC-013-D2SC05023D-s004 [file SC-013-D2SC05023D-s004.xyz]

86
Coordinates from ORCA-job di-RS348-NCS
  C   -4.12643214277798     -0.68093875708581      2.88913177980485
  C   -3.42398394684100     -1.89719459389971      2.82931935162341
  C   -2.02815873837003     -1.83459567920442      2.82210743614062
  N   -1.39121797377833     -0.64753847295569      2.88285803185242
  C   -2.16877223270566      0.52247188489479      2.93184173129033
  N   -3.50261725756914      0.50839040888363      2.93925733035641
  C   -1.38060656805653      1.75049480169696      2.95834481786428
  C   0.00143146071289      1.51613472875747      2.91032245192730
  C   0.93982450615229      2.55874567973180      2.92773688900750
  C   0.47441566601082      3.88620504621372      2.95221424125570
  C   -0.91734870326929      4.16071290174065      2.96743404521205
  C   -1.83593260926601      3.08471788069220      2.98260388565928
  C   2.32336191090957      2.08532940182917      2.89240593101731
  N   2.43908219888718      0.68082860684416      2.88498888340597
  C   3.68199457501304      0.14400788622542      2.87586625372778
  C   4.81184827925925      0.96445540470946      2.87125877642528
  C   4.60564167743016      2.35746162643551      2.86904196211213
  N   3.37161451735962      2.89903933671293      2.88460843328631
  Pt  0.63911245361037     -0.30992917931521      2.79752701786533
  N   1.31974488828572     -2.26417158071817      3.01979640388772
  C   -1.45450263474382      5.60294124639966      2.90712119694637
  C   -2.16514233422162      5.78930069045823      1.54349545294445
  C   -2.45558425999795      5.84282843630096      4.06019517504998
  C   -0.32257973569286      6.64201445626292      3.01364108023528
  C   1.63610037973607     -3.40753183022448      3.16188205175145
  S   2.07453799450566     -4.96099416624742      3.33615679514350
  H   -5.22926433989570     -0.66186412654560      2.88906749710637
  H   -3.93870472769884     -2.86578414461126      2.77862622561748
  H   -1.38905298937784     -2.72700501410643      2.76153563490052
  H   1.21500694407715      4.69488847675432      2.94081822722622
  H   -2.92105768208968      3.26557869452427      3.00083991541519
  H   3.73613426342790     -0.95333476952730      2.89134179774017
  H   5.81875947020535      0.52514638211144      2.87438581919625
  H   5.45462799946204      3.06125914136774      2.85982045135770
  H   -3.02532918595804      5.09601688261131      1.44072805663429
  H   -1.45740395763046      5.59811365633428      0.71069474772478
  H   -2.55316437631959      6.82438342791231      1.44291551553942
  H   -3.32381285840837      5.15538655097473      4.01004756754601
  H   -2.84931143439540      6.87952154308543      4.01857647891373
  H   -1.96732397571346      5.69964925448099      5.04579589279313
  H   0.40041226193375      6.54167432965297      2.18013962420707
  H   0.23049871441051      6.54708458705997      3.97037734794366
  H   -0.74821995040971      7.66497947874808      2.97164656100550
  C   4.41946627745951     -2.74623356378810      0.16218778935996
  C   4.73803414287427     -1.37475065961382      0.07243857240051
  C   3.68243544879525     -0.46827313361023     -0.02281481638824
  N   2.39778513035619     -0.90465459705145     -0.04693627499208
  C   2.16794386650434     -2.29685870210700      0.01814443176563
  N   3.14495852120303     -3.18627246798011      0.13065441412715
  C   0.74915749693524     -2.65486218707944     -0.03393196797042
  C   -0.09401372889802     -1.53138714398311     -0.13494761806429
  C   -1.49067812737432     -1.64622316081783     -0.19838007856114
  C   -2.06985594639989     -2.93003161135167     -0.12801021840655
  C   -1.25409281018664     -4.07489649970702      0.03809259837558
  C   0.15851282561935     -3.92394265375862      0.07154024382711
  C   -2.16568155885695     -0.34830065350013     -0.22448844327921
  N   -1.28517747167860      0.74871442081246     -0.17442060710553
  C   -1.81615879272430      1.99032256885563     -0.12343548829341
  C   -3.20095674658909      2.17233663844212     -0.14316724366878
  C   -4.00921590578619      1.02360154032973     -0.21436899023825
  N   -3.49175832015124     -0.21719645284177     -0.25274020896408
  Pt  0.69912451908140      0.22913880989107     -0.08933916100301
  N   1.53953970481862      2.14389082566714     -0.15494734179622
  C   -1.85704938196301     -5.47381409146733      0.26858246460313
  C   -1.20309137194908     -6.49955943666742     -0.68564153878516
  C   -1.57784209741475     -5.88006937391950      1.73722283685856
  C   -3.37879864168216     -5.49329561180189      0.03290111630198
  C   1.45503730746781      3.34082026219533     -0.16433825595491
  S   1.33989877211893      4.95566730274258     -0.16804477817753
  H   5.20553269532087     -3.51199134543735      0.26694041267362
  H   5.77734629839058     -1.01858439246429      0.08573377009222
  H   3.81707859624275      0.62141608949709     -0.08639432781201
  H   -3.16437600710829     -3.00850075817695     -0.16760941226086
  H   0.81544723028592     -4.79487833446098      0.21495995143526
  H   -1.10578554603130      2.82844782672500     -0.06135073952244
  H   -3.62633667074217      3.18334221987757     -0.09638392783197
  H   -5.10912380644981      1.10238569397253     -0.23071099851543
  H   -0.11103933150264     -6.58316468296909     -0.52012024392197
  H   -1.36570993980468     -6.21557051432185     -1.74518299368263
  H   -1.64038778259163     -7.50676052090719     -0.52643010240817
  H   -0.49477078140593     -5.86887576561549      1.97315729161754
  H   -1.96586026250411     -6.89954410438756      1.94337837665526
  H   -2.07633534396512     -5.18061345731658      2.44065597874723
  H   -3.63981301417351     -5.18115307826310     -0.99866141615332
  H   -3.91690997678275     -4.82784739980936      0.73832167261257
  H   -3.77025501495971     -6.51913835979816      0.18605050564316
