# Supplementary material for: Near-infrared electroluminescence beyond 940 nm in Pt(N^C^N)X complexes: influencing aggregation with the ancillary ligand X
Source: Chem Sci. 2022 Nov 11;13(45):13600–10. doi: 10.1039/d2sc05023d (PMC9682897; doi:10.1039/d2sc05023d)
Supplement: SC-013-D2SC05023D-s005 [file SC-013-D2SC05023D-s005.xyz]

86
Coordinates from ORCA-job di-RS348-SCN
  C   -3.37482621593409      3.56326792111254      2.95701776051738
  C   -4.00762606708766      2.31267076873092      2.97832031233469
  C   -3.20855227779686      1.17166542950023      2.90958562886676
  N   -1.85149998863273      1.28548194055392      2.86262365425381
  C   -1.30289671040504      2.57032109917738      2.84908188504842
  N   -2.02680503819516      3.68260168257888      2.88791528811445
  C   0.16216265696272      2.58475424111786      2.78403054419717
  C   0.72692740967836      1.30115920917633      2.77986098711328
  C   2.11377091697563      1.07999582999267      2.80677489196965
  C   2.97162393807244      2.19713326210825      2.73174219108508
  C   2.43834233257862      3.50219529463000      2.64587648906743
  C   1.02959324700203      3.68519874223532      2.70431154957890
  C   2.47218118446483     -0.33027577750644      2.88810495692270
  N   1.37338320568978     -1.20348043158532      2.87702794627528
  C   1.61309673268551     -2.53199393805707      2.93648766721497
  C   2.91652923627345     -3.02047978854611      3.04058223974586
  C   3.95933454921439     -2.07538434310905      3.07000127126217
  N   3.73493404790666     -0.75724578413416      2.98228171083694
  Pt  -0.45673050522812     -0.24419917786992      2.77395747757190
  S   -1.64462019597109     -2.27233823880411      3.44422347305557
  C   3.34274948653533      4.73671897212216      2.48143699913151
  C   2.93824382130598      5.48011215657665      1.18521088588841
  C   3.15336468507068      5.67137228158689      3.69972811486946
  C   4.82938848437758      4.34792721427164      2.37561161913282
  C   -3.30381486156874     -2.05916562287840      3.37541456647805
  N   -4.48119473247079     -1.93137524381642      3.32989413864101
  H   -3.95170195354546      4.50150107497740      2.99940710450972
  H   -5.10034811699787      2.21196963024249      3.01708835387948
  H   -3.63642529337548      0.16120259941269      2.90262186068674
  H   4.05346406430689      2.01853947243179      2.70402525157494
  H   0.58893099072043      4.69321457020569      2.67572986331169
  H   0.73434320919643     -3.19403288985981      2.89694831089760
  H   3.10536137979690     -4.10085802700279      3.09462687928676
  H   5.01289378282059     -2.39277058663647      3.15524859546049
  H   1.88626236630476      5.82835530105635      1.22053504589526
  H   3.04417073887191      4.81920872253259      0.30221560339124
  H   3.58239349621401      6.37116402223725      1.03601386740335
  H   2.10241678991208      6.00990703011650      3.80182164348281
  H   3.78927905348800      6.57494389141210      3.59597402204924
  H   3.43601744164411      5.15731108419111      4.64102055948153
  H   5.01633859760809      3.66961512946472      1.51901929109521
  H   5.19077022058614      3.84994751328205      3.29838675522947
  H   5.44340612789617      5.25938528350798      2.22953278695577
  C   2.53092862509613     -3.74257464316392     -0.29642481081699
  C   3.35091940349309     -2.60299888005936     -0.27470590393349
  C   2.72436422889761     -1.35715298084845     -0.16883044813081
  N   1.37800491468939     -1.26346576988990     -0.10907909817485
  C   0.63327251156662     -2.45307426751164     -0.12487278371891
  N   1.19418063668804     -3.66365997166762     -0.20732747277221
  C   -0.81034283406584     -2.25801102356904     -0.06003737339810
  C   -1.18317575952185     -0.90521086884445     -0.02287145918645
  C   -2.52203769106806     -0.48523816352840     -0.02427810192296
  C   -3.52470816411172     -1.47133961593093      0.03188048213768
  C   -3.18938529071689     -2.84911691231733      0.04845942751294
  C   -1.82692788967593     -3.23042789375597     -0.02030870358537
  C   -2.67495906439368      0.97494720383292     -0.09967374347671
  N   -1.45414248041586      1.66263346881443     -0.11398032945441
  C   -1.48835458033447      3.02954700211380     -0.19706140958444
  C   -2.70445556520758      3.69530676833246     -0.28812993167645
  C   -3.88469973534789      2.92799895526855     -0.25711346427703
  N   -3.85434683103867      1.57354412968376     -0.15977103420493
  Pt  0.21285308514372      0.45306834335885     -0.02575530595556
  S   1.69087468159314      2.28568969930805     -0.70158351153842
  C   -4.27186728301701     -3.94465915516494      0.09330387704194
  C   -4.27570689417876     -4.67772414904746     -1.27039719528184
  C   -3.95401495112079     -4.95369094473220      1.22220730412164
  C   -5.67180616700848     -3.35703523227459      0.35476265524859
  C   3.28210889376303      1.85860916473507     -0.40327741832586
  N   4.41061350630789      1.56899868357693     -0.18035147073312
  H   2.96191060019238     -4.75571626913420     -0.37527576146330
  H   4.44578629457853     -2.66540787134645     -0.33226072890560
  H   3.30201042242778     -0.42046381138856     -0.12758069771890
  H   -4.57152031617053     -1.14300022068071      0.06738822607365
  H   -1.53731941172636     -4.29133231580237     -0.03712642160088
  H   -0.52066518711038      3.54963476000563     -0.17829836584619
  H   -2.73003052034535      4.79163101761966     -0.34985862654587
  H   -4.87909535388746      3.39777806090278     -0.31743435610961
  H   -3.29462544478169     -5.14870318253073     -1.48472983780240
  H   -4.50084013879463     -3.97425278836525     -2.09789208779018
  H   -5.04550693765613     -5.47732620145440     -1.27760037596992
  H   -2.96729898512935     -5.43926036599244      1.08509398792069
  H   -4.71966963192135     -5.75641889413385      1.23837527578382
  H   -3.95990160030674     -4.45380127892846      2.20985132390416
  H   -5.99870260629171     -2.68400511477274     -0.46384494521878
  H   -5.69672461461736     -2.79597820144541      1.31053899300562
  H   -6.41327811142623     -4.17884179000750      0.41944157860426
