# Supplementary material for: Near-infrared electroluminescence beyond 940 nm in Pt(N^C^N)X complexes: influencing aggregation with the ancillary ligand X
Source: Chem Sci. 2022 Nov 11;13(45):13600–10. doi: 10.1039/d2sc05023d (PMC9682897; doi:10.1039/d2sc05023d)
Supplement: SC-013-D2SC05023D-s006 [file SC-013-D2SC05023D-s006.xyz]

82
Coordinates from ORCA-job di-RS351-I
  C   -3.40250649533909     -3.08339423435229     -0.16692407114794
  C   -3.92572276663907     -1.77610494542136     -0.19141736298820
  C   -3.03032793313724     -0.71246184292883     -0.15997425466225
  N   -1.68654973466307     -0.94487081730550     -0.12549273587623
  C   -1.25036216203329     -2.27513802165706     -0.11092180329947
  N   -2.06706790656213     -3.31813994502066     -0.13512599617773
  C   0.21070865079821     -2.40936601046081     -0.05232556960798
  C   0.88212666317347     -1.17617492920126     -0.04563463715793
  C   2.28175016865394     -1.06940691567580     -0.06549927582862
  C   3.04244918372083     -2.25382874258356      0.01055188978669
  C   2.40210017953065     -3.51171231111825      0.08868236138938
  C   0.98387992682968     -3.57745922702746      0.02605817272637
  C   2.74917311126363      0.31075316968460     -0.12094474991173
  N   1.71878185079420      1.26361505426737     -0.13806058474367
  C   2.05360289415451      2.56858015971607     -0.22539172117168
  C   3.39369781085108      2.95762286796346     -0.29920088362152
  C   4.36527000070180      1.94108171345134     -0.26607162218501
  N   4.04388133075205      0.64235016396707     -0.16956422063501
  Pt  -0.17389245186835      0.45056081812537     -0.04604704957555
  I   -1.59271597573569      2.65049048017518     -0.81601012716594
  C   3.19508737449238     -4.82035195223484      0.25541381493047
  C   2.67950940504932     -5.56201221905429      1.51282595846543
  C   2.98503403965422     -5.70417679941515     -0.99701617274970
  C   4.70152593424936     -4.55813034953703      0.43535039380496
  H   -4.06006010590005     -3.96686806061645     -0.19417263304672
  H   -5.00750311187796     -1.58797665151240     -0.20968650549125
  H   -3.33497536599588      0.34343497558249     -0.16893392996651
  H   4.13616397191865     -2.16793913599614      0.03647155660966
  H   0.46071235690759     -4.54525727092160      0.05365936932743
  H   1.21138976628557      3.27863413719105     -0.24114068577065
  H   3.66329109307199      4.01948996293969     -0.37644353152486
  H   5.44180040235582      2.18129713908175     -0.31029499304186
  H   1.61114485944761     -5.84198159066738      1.41799774706302
  H   2.78368108407850     -4.92368332798854      2.41367615647094
  H   3.25612311746681     -6.49658459612869      1.67261779865912
  H   1.91378603354560     -5.94280782188450     -1.15441200268304
  H   3.53325173643340     -6.66361981219484     -0.89234496684890
  H   3.35420782286385     -5.19282088480035     -1.90939011721576
  H   4.89843451511102     -3.92289128666174      1.32269397786986
  H   5.14614978719372     -4.06435255147340     -0.45241178772745
  H   5.23480614291355     -5.51897389548595      0.58208844870370
  C   2.50457693430118      4.08029225471978      2.98942669317682
  C   3.38743555101955      2.98577153927731      3.00713875127771
  C   2.82836056191282      1.70704722577633      2.93777047004688
  N   1.48970766425312      1.54346505068679      2.86654352418197
  C   0.67859011302714      2.68781888671369      2.86284340343254
  N   1.17361024114128      3.92859484484768      2.91062835637702
  C   -0.75238663421078      2.40219119859785      2.82596904930608
  C   -1.03971225043766      1.02586553866845      2.79335050789225
  C   -2.34711293387898      0.52097762703816      2.81960894184384
  C   -3.41300922972240      1.43986739050864      2.78595514083653
  C   -3.16696551896415      2.83486906590411      2.76442688404822
  C   -1.82942518600685      3.30519212567826      2.80708408585180
  C   -2.40105182188491     -0.94456898760717      2.87661054057388
  N   -1.13639058921117     -1.54892947846969      2.88346486844062
  C   -1.07788076864197     -2.91085477644840      2.93021585428575
  C   -2.24671187527669     -3.66264684821204      2.97490492159283
  C   -3.47686175183261     -2.97604270492714      2.95316807970062
  N   -3.53917491657999     -1.62242563380393      2.91420128040947
  Pt  0.43980169384579     -0.22918593003354      2.79174783160626
  I   2.44904709288260     -1.91123440774282      3.57093850645538
  C   -4.31406606539589      3.86133294375674      2.70940897028942
  C   -4.27643246326503      4.72702444530984      3.99180642903301
  C   -4.13207406689775      4.76294492344279      1.46536580104833
  C   -5.69233880317229      3.18067816495072      2.61690557603825
  H   2.88180069189622      5.11676091901919      3.03233645865914
  H   4.47615559223319      3.11608088416683      3.07001456556654
  H   3.42386698372006      0.78023575166883      2.94564665824093
  H   -4.43587207660678      1.04028972866257      2.77943598304023
  H   -1.60921050254755      4.38285513784111      2.80963379373416
  H   -0.06968684094054     -3.34847209251565      2.93775955793527
  H   -2.19820769804162     -4.75937392300471      3.00226864276003
  H   -4.43696311180258     -3.51515054235229      2.98980207496156
  H   -3.31584638371645      5.27121900577936      4.09093452198400
  H   -4.40450122013524      4.09983662606281      4.89758065343678
  H   -5.09069843825742      5.48106299624352      3.97475740204689
  H   -3.16976539019101      5.31179007586912      1.48972443411148
  H   -4.94837988142932      5.51281483759182      1.40978679171557
  H   -4.14288046933281      4.15922489052746      0.53573547669316
  H   -5.90243457691814      2.54453346505137      3.50051197907079
  H   -5.77747087899009      2.55075438700672      1.70825544042797
  H   -6.48771798045541      3.95122890093034      2.56476744388572
