# Supplementary material for: Near-infrared electroluminescence beyond 940 nm in Pt(N^C^N)X complexes: influencing aggregation with the ancillary ligand X
Source: Chem Sci. 2022 Nov 11;13(45):13600–10. doi: 10.1039/d2sc05023d (PMC9682897; doi:10.1039/d2sc05023d)
Supplement: SC-013-D2SC05023D-s007 [file SC-013-D2SC05023D-s007.xyz]

215
Coordinates from ORCA-job penta-RS348-NCS
  C   -4.21192025108150     -1.99306878150192     -6.06284107517063
  C   -4.34379476876511     -0.59617390507045     -6.00417392692027
  C   -3.16684516778070      0.15839287330461     -5.96076295890628
  N   -1.96725700201309     -0.45140867714145     -5.98638123162678
  C   -1.92084101131328     -1.85314634650181     -6.01291687073071
  N   -3.01722220578332     -2.60955586417228     -6.05164438465734
  C   -0.56728172836292     -2.39703457340841     -5.95766563214988
  C   0.41989015209959     -1.39899601942380     -5.94638484274975
  C   1.79029487713233     -1.69785731976293     -5.90900696721925
  C   2.18584403099942     -3.04812722305105     -5.82367021000444
  C   1.21524263672194     -4.07286857904390     -5.75774584491639
  C   -0.16119762248699     -3.74142570838966     -5.86353763682693
  C   2.62938698774336     -0.50866961079432     -5.86812204687228
  N   1.90740109053437      0.69618365346583     -5.88340507560972
  C   2.58470450821783      1.85818188113285     -5.85493980773678
  C   3.98160377912472      1.86054459978619     -5.78241797820105
  C   4.62962050815013      0.61451495030714     -5.75677430912590
  N   3.96220320350949     -0.54910727221369     -5.81385133473045
  Pt  -0.12703648769229      0.44960700044470     -5.92432900092093
  N   -0.70904416810551      2.46006207130655     -5.94401440161325
  C   1.61538847446676     -5.52684566102972     -5.45277808256820
  C   1.22335176067360     -5.79933302148282     -3.97704097390393
  C   0.87988367460724     -6.50736420333280     -6.39076744915154
  C   3.13347306391391     -5.74581354230855     -5.59754690969368
  C   -0.99201157078357      3.62121420480746     -5.93552290240081
  S   -1.37725906415221      5.19544211820359     -5.92159119342396
  H   -5.10156080973570     -2.64430274038192     -6.10085021614375
  H   -5.32454735253175     -0.10392513722879     -5.97366126087763
  H   -3.14889645051221      1.25568371374427     -5.90447931996373
  H   3.25723605208834     -3.26907707637197     -5.75080623701459
  H   -0.93605605905989     -4.51988991840064     -5.84123824397307
  H   1.97854247094834      2.77354886786549     -5.89544342970991
  H   4.53706633906900      2.80728978362801     -5.75590828560764
  H   5.72948190731301      0.54856997069087     -5.70032977291677
  H   0.13026885561023     -5.67986766665985     -3.82648316938696
  H   1.74755103975643     -5.09074549289368     -3.30208285151976
  H   1.49632037525502     -6.83395962685581     -3.68006217919620
  H   -0.22114878465220     -6.44669358487029     -6.28462722016416
  H   1.18052373349360     -7.55165822937400     -6.16640296188234
  H   1.11725269090071     -6.29288648199580     -7.45200600853574
  H   3.70685440637783     -5.12359345139304     -4.88174098589964
  H   3.48049201418184     -5.50983449143305     -6.62453383462354
  H   3.38107205551569     -6.80733243310688     -5.39409872055650
  C   1.62194584421336      4.70571657849930     -3.04983331360653
  C   2.60687669467701      3.70489208461775     -2.99993089600165
  C   2.17502071851615      2.37543618565023     -2.97288326210654
  N   0.85925828325691      2.08579397654096     -3.01712978412161
  C   -0.06344754019220      3.14491725914320     -3.03867147589906
  N   0.30683661249322      4.42342779399261     -3.04761854354018
  C   -1.45718833392298      2.70765854351669     -3.02690842601048
  C   -1.59330531327682      1.30955864818664     -3.01891754563619
  C   -2.84119231520209      0.66954897555657     -3.00966869463276
  C   -4.00481078850954      1.46449000738705     -2.99764414306116
  C   -3.90357338539844      2.87560628188882     -3.00231970003784
  C   -2.62373886494801      3.49012510813057     -3.02634677760627
  C   -2.73421797802761     -0.78562857686446     -2.97425934930402
  N   -1.40892688707313     -1.25438087936903     -2.98255234832657
  C   -1.19363794776423     -2.58526899485292     -2.99264038088241
  C   -2.27069619310845     -3.47518782085221     -2.95046673057222
  C   -3.56428730542340     -2.92697450235399     -2.91643036501892
  N   -3.78645219645356     -1.60108302176953     -2.94749639406240
  Pt  0.00229410233877      0.22756953618629     -3.00313198333026
  N   1.73192889840920     -0.95613189099234     -2.98167629507728
  C   -5.15033614470782      3.77609796004988     -2.97421721681020
  C   -5.05617641908728      4.71938213419080     -1.75029279391978
  C   -5.19566518762183      4.60362172650393     -4.28068860374745
  C   -6.44707967364028      2.95541258428873     -2.84900176255971
  C   2.68306642030613     -1.67956020138222     -2.96336542450175
  S   3.97313325345685     -2.66015097403766     -2.93209093950307
  H   1.89708725383952      5.77322795675219     -3.07250412325499
  H   3.67781328346160      3.94303223415002     -2.96201684179893
  H   2.85638247121725      1.51565846299240     -2.91217091088413
  H   -4.97691634108514      0.95798190561614     -2.95764453548222
  H   -2.51731234318579      4.58401232737349     -3.05576241230533
  H   -0.14401543435568     -2.90579826075779     -3.03786955345851
  H   -2.09754371109851     -4.55918510654464     -2.95943450312562
  H   -4.45532338841101     -3.57562112019753     -2.88067554267203
  H   -4.16505391396887      5.37650053610859     -1.80570022724319
  H   -4.99456547166649      4.13124302488528     -0.81117057852858
  H   -5.95080131349369      5.37347710309952     -1.69099010875833
  H   -4.26872442855182      5.19170261322380     -4.43438394449956
  H   -6.05778537268595      5.30310044826914     -4.27399807871022
  H   -5.30126764383100      3.93445746299724     -5.15955659272394
  H   -6.44529526127869      2.32580434514731     -1.93606003161607
  H   -6.59633084573203      2.28926587429399     -3.72314864543883
  H   -7.32128715993427      3.63567837634719     -2.79794506484627
  H   -4.67111137184531      4.10251543672917     -8.76708812370915
  H   -5.32757813909765      1.63171736556579     -8.78414906588373
  C   -3.90752236003372      3.30698872645607     -8.81796707853242
  C   -4.27700989922819      1.95016723233441     -8.82402891134868
  N   -2.62968683404277      3.70935522730889     -8.87855950692601
  H   1.20745627326800      7.03568367212237     -9.52943527642718
  H   0.57823383207464      6.91069723361321     -7.84885682137090
  H   -0.27532792417137      5.22750092461476     -8.69993891562943
  H   2.02090841603037      7.90801939543623     -8.19060364640459
  C   1.49950479245826      6.96767101207321     -8.46165719746342
  C   -3.24559738485400      1.00716855198719     -8.89726267522959
  C   -1.67620187570084      2.77590919120622     -8.91992837347599
  H   -3.41076941432016     -0.08045234476607     -8.92427116402638
  C   0.36547735975602      4.34054914778678     -8.77104736994277
  N   -1.95925093212976      1.40288927249781     -8.93573712577094
  C   -0.24937478690927      3.08478566955922     -8.92075378898194
  H   3.59573495799882      6.02506634682089    -10.05159979991464
  C   2.42780973220923      5.76401444939729     -8.20481109202015
  H   4.20747028652710      6.96066423995866     -8.64667739505442
  C   1.77229790388986      4.43469943617410     -8.62531838862577
  C   3.75683797322181      5.99491026795125     -8.95471793688186
  H   1.74325131158891      5.49358366636944     -6.13031884496077
  H   3.14450321399538      6.61068533656856     -6.29852999438277
  C   2.69195374464727      5.67063692998421     -6.67881699157213
  C   0.55447190202950      1.93174014348965     -8.94922247279561
  S   -1.05236603608934     -4.48071051037714     -9.01072062828389
  Pt  -0.30014431589699      0.20720018672683     -8.92297767512143
  H   4.50386108734638      5.20391602041317     -8.74319688180110
  C   -1.15193671296667     -2.86821305597902     -9.00911717960174
  C   2.56265824938752      3.26318438622040     -8.73535128179307
  N   -1.22342786724973     -1.66882049285005     -8.98567404620522
  H   3.39019629215074      4.84032485101695     -6.44572653349136
  C   1.95753118483997      2.00102240237892     -8.90700793229013
  H   3.65785758542984      3.30963582684108     -8.64565217951020
  N   1.66619030056641     -0.38211403381395     -8.96739926079598
  C   2.58275118209109      0.67988142126139     -8.94137844871963
  H   1.39420430614268     -2.45409542257727     -8.93299678425277
  C   2.13946888506353     -1.64393875659791     -8.93961106102212
  N   3.90535642662048      0.49508473573152     -8.92021648326491
  C   4.36670589165487     -0.76729181628314     -8.91007647656670
  C   3.51777441095558     -1.88367185406874     -8.91653821201217
  H   5.46264909994747     -0.89116388464533     -8.88318460227302
  H   3.90385784678794     -2.91064084279716     -8.88413367383491
  H   -0.66603081139567     -4.89940283028684     -0.20255448678096
  H   1.87653546647018     -5.13574004078651     -0.18305187617847
  C   -0.00548503129302     -4.02287440723386     -0.17249581415636
  C   1.39315720183621     -4.14453410789870     -0.15854422816944
  C   -0.53963864434140     -2.73072480230139     -0.12783006095035
  H   -1.61743767899343     -2.51984180040194     -0.10693719649065
  N   2.21088372619512     -3.08074686594430     -0.09797563167914
  C   1.66272492301797     -1.86506005370611     -0.08844227346367
  N   0.27425540415017     -1.65979159438007     -0.10133897401875
  H   4.46283023967177     -1.37335234336303     -0.13583747537242
  C   2.43981469205675     -0.63119043388930     -0.05522291300506
  N   -2.35906901475791      0.08773581614448     -0.07713584702518
  H   6.30685247519932     -0.88869389040985      1.03390991162535
  C   -3.54952077005049     -0.01533280036724     -0.07874871230732
  C   3.83628032983567     -0.47147470010366     -0.08392354306938
  Pt  -0.28029062281062      0.31161393100017     -0.08439790728804
  S   -5.16436042316012     -0.15608035043082     -0.08283271298443
  H   6.10524195011408     -0.73100821372090     -1.59065387203876
  C   1.63533362079638      0.52061200559303     -0.03903572147753
  C   6.55509245926294      0.19158069395532      1.05978748479171
  H   6.17202086652408      0.61448217292571      2.01114109949255
  H   7.66137734285650      0.28001375191603      1.05683281428312
  C   4.41339967117500      0.82354082182527     -0.08247828133382
  C   6.43468056619172      0.32093551093943     -1.47444129732626
  H   7.54287132393551      0.34940555457224     -1.53532104216209
  C   5.94502589271880      0.94574340710863     -0.14607929856257
  H   6.02745202704732      0.88196071881843     -2.34151950006152
  C   2.17444269977283      1.81480889700637     -0.00207703364989
  N   -0.16047960030289      2.35673666203289     -0.02448289936283
  C   3.57661676937343      1.96264404024566     -0.01986022775390
  H   -2.18976576532668      2.79015425964587     -0.14320439196027
  C   1.15086116267970      2.85394318548669      0.02966271531636
  C   -1.18469447265123      3.22892132104347     -0.07173833167464
  C   6.40706303509662      2.41295311753159     -0.08349346611997
  H   3.99267516409973      2.97663673662895      0.01209720369776
  H   7.51439588342384      2.46076778329950     -0.11464347119075
  H   6.06762136877061      2.90646485658611      0.84910983870814
  H   6.02537315542366      2.99975983581103     -0.94437754529663
  N   1.42411762744527      4.15790798010288      0.07762482885512
  C   -0.94321901926745      4.60566884683996     -0.03037953613440
  H   -1.77576826933945      5.31935705364003     -0.08080908094949
  C   0.39516748387983      5.02253514962588      0.05921515576471
  H   0.65209872975594      6.09463105849005      0.10110567392777
  H   3.01204992068934     -4.39260112831365      2.97931471374100
  H   4.34362777679722     -2.21476243125403      2.97611266581572
  C   2.50554384943056     -3.41245125454646      2.98584372661732
  C   3.24606837494495     -2.22129750088341      2.98998220987751
  N   1.16174035643878     -3.43146456904948      2.97487164656347
  H   -3.02670599720271     -5.66864548529644      2.76514688948255
  H   -1.55385216891092     -4.20489595220041      2.65974562025145
  H   -4.13895646868250     -5.10270974594563      4.05103657157061
  C   2.53054812608785     -1.01922332796930      2.99028523153276
  H   -4.77211967362882     -6.01842486112077      2.64255383859468
  C   0.51735307896147     -2.26151911680067      2.97151419432841
  C   -4.03531754174138     -5.25095980471103      2.95683918008001
  H   3.02340621196887     -0.03490537896515      2.98604552876359
  N   1.18240828980394     -1.02658053688657      2.99506410269098
  C   -1.90143924748636     -3.16462922572119      2.74220331500350
  C   -0.93958986726462     -2.14869871973337      2.91744604774119
  H   -3.04826763062983     -4.51636299530006      0.45570769395500
  C   -4.28053011605860     -3.93248696546211      2.19288355030117
  H   -4.78777676237545     -4.91797749934275      0.28625127625832
  C   -3.27715176854210     -2.84438903234068      2.62027699925087
  C   -4.07597167947601     -4.15771680664180      0.67152992923648
  S   4.08945957875745      2.84319953387202      3.17815471645872
  H   -6.42868712123808     -4.31328416397752      2.14609832348155
  H   -5.92385257188877     -3.23501392969987      3.48666193454655
  C   -1.37631764770511     -0.81317994343742      2.94973927840610
  C   -5.73917278376166     -3.49028026947006      2.42326827947183
  C   2.52647780414735      2.43420932482157      3.09084910421855
  Pt  -0.06937597742284      0.59952644821593      2.93091235407265
  H   -4.24055150523288     -3.21272843006431      0.11311121646718
  N   1.36893037737786      2.12193801089135      3.01559082090291
  C   -3.69266132325726     -1.49687624366032      2.76150268008380
  C   -2.73998930062505     -0.47379612793260      2.91405883529624
  H   -6.00237882351576     -2.61243659022175      1.80046533486333
  H   -4.74947798942245     -1.21516484590900      2.68187072425330
  N   -1.77801886722398      1.72353250025821      2.93248280152329
  C   -2.96019982781592      0.96927460294029      2.91240507288730
  H   -0.91074633111090      3.60942580638111      2.92706874173320
  C   -1.86757224652483      3.06655639945955      2.89849966328997
  N   -4.17205388065109      1.52755734892559      2.86957396891527
  C   -3.11629914648265      3.69424864641132      2.82783914075428
  C   -4.25199395476585      2.86516292130301      2.81581889111497
  H   -3.19326617517871      4.78938849855888      2.79206858775727
  H   -5.26750999495516      3.29501146068275      2.76539241058368
