# Supplementary material for: Near-infrared electroluminescence beyond 940 nm in Pt(N^C^N)X complexes: influencing aggregation with the ancillary ligand X
Source: Chem Sci. 2022 Nov 11;13(45):13600–10. doi: 10.1039/d2sc05023d (PMC9682897; doi:10.1039/d2sc05023d)
Supplement: SC-013-D2SC05023D-s008 [file SC-013-D2SC05023D-s008.xyz]

204
Coordinates from ORCA-job tetra-RS330-NCS
  C   -2.52993734825714     -4.13479093728772     -3.91464564274252
  C   -2.15685778224631     -4.36592868699217     -2.57678415403597
  C   -1.20145948324908     -3.53206675316559     -1.99632726971254
  N   -0.61542661335303     -2.53693519407873     -2.69102588773412
  C   -0.94272877506724     -2.30978713260295     -4.02433055329113
  C   -1.92529769146476     -3.09777325247112     -4.63821814675347
  C   -0.18763347569181     -1.22207362189183     -4.64869608136406
  C   0.68274464791450     -0.57605035106012     -3.74944900620711
  C   1.50554940539219      0.50123161526742     -4.11296339401268
  C   1.43325162342079      0.96945041472316     -5.44671923528201
  C   0.57833076472038      0.34677395822093     -6.37940739588401
  C   -0.22446647320149     -0.75616112930079     -5.97165835735719
  C   2.33383146765199      0.97736059023935     -3.00877853590324
  N   2.14520459606053      0.28161607376808     -1.81193234006434
  C   2.80758793499553      0.64706013385236     -0.69559671498185
  C   3.72823441780894      1.69189316821179     -0.70040524935011
  C   3.98637544358997      2.36555915124239     -1.91013760014073
  C   3.27009893925500      2.01918613887666     -3.06175159061641
  Pt  0.77232883391606     -1.23462212407562     -1.94241952748919
  N   0.98531273160033     -1.96989857935597      0.02009838339739
  C   0.49969271527634      0.80129085247054     -7.84800565364667
  C   0.99564652683960     -0.35445130964030     -8.75064075463573
  C   -0.96766220519395      1.14122111876725     -8.20024084711347
  C   1.36327492860618      2.04778814092926     -8.11431889075253
  C   1.40724443293688     -2.05788664119220      1.13405333542010
  S   1.97144030291047     -2.20425757117100      2.65042151840209
  C   5.09533361034845      3.38359885286066     -1.96718610869373
  F   5.00587408114971      4.18846199950048     -3.04500163450959
  F   5.13113934044835      4.15588488710932     -0.85899102264809
  F   6.31106306386227      2.74852806281700     -2.04398540890285
  C   -3.53501083658478     -5.04727571195948     -4.57908867989056
  F   -4.12644100458799     -4.46384028580740     -5.64332527535167
  F   -2.94883557729821     -6.19023297593831     -5.00827308293267
  F   -4.51632991175272     -5.41015515407951     -3.70721265642815
  H   -2.61511644074346     -5.16657519040988     -1.98162978594081
  H   -0.87822861981434     -3.63978461717031     -0.95267687737257
  H   -2.20709849196156     -2.89680360331162     -5.67726277805643
  H   2.06293295491556      1.81210962677286     -5.76027763065386
  H   -0.87617282171929     -1.25121365571232     -6.70253412957559
  H   2.59279476158586      0.06492470042669      0.21003399620304
  H   4.24798975092016      1.95979994853685      0.22573434924501
  H   3.43983789453741      2.54843934626060     -4.00720561175737
  H   0.43216663502213     -1.29238815085878     -8.57597905503162
  H   2.06525810641009     -0.57831785572879     -8.55946008562958
  H   0.89400573842953     -0.08268079570009     -9.82149426112984
  H   -1.64300161897601      0.27629089820540     -8.05381113680189
  H   -1.04289990598981      1.45770076650071     -9.26106833642255
  H   -1.34714605687736      1.96481071991425     -7.56514271879320
  H   2.43780303952982      1.87215867202765     -7.90460854532645
  H   1.03149390500825      2.91253696646235     -7.50442851667223
  H   1.27910705517822      2.34181112666591     -9.17957550537477
  C   5.00695937087438      0.21001266184872     -5.58391035940942
  C   4.07736764697466     -0.59126968874684     -6.27223318528512
  C   3.42738891626391     -1.61078867065762     -5.57785653750470
  N   3.67615554247027     -1.85299579145313     -4.27289471846569
  C   4.62897282758836     -1.10650353530148     -3.58359360454003
  C   5.29714331690874     -0.06238746996277     -4.24327270266619
  C   4.80707935703229     -1.49663878318368     -2.18333348559736
  C   3.94245338316543     -2.54531731704410     -1.80909211968803
  C   3.94026281485433     -3.10246705623351     -0.51686983255871
  C   4.81374195773068     -2.55819516685611      0.44545147866067
  C   5.68580554939945     -1.49286547581857      0.11268764945976
  C   5.67760445685953     -0.97259157390463     -1.20645701974844
  C   2.95183565750156     -4.17366847687325     -0.37089625442389
  N   2.22081005163408     -4.43810143165199     -1.52362251102942
  C   1.23703228050051     -5.36093487883041     -1.51808441344596
  C   0.88036039474704     -6.04788859587656     -0.35506346229155
  C   1.60719784867021     -5.79814111432008      0.82257844164090
  C   2.67078817523514     -4.88736962593855      0.80343648772880
  Pt  2.70260191579794     -3.23382556714548     -3.10719883312629
  N   1.47023128905028     -4.05774169213022     -4.57902053257840
  C   6.67642574185526     -0.91551971634336      1.14429510484187
  C   8.11774406669052     -1.19709116692325      0.65497492408423
  C   6.47052612015805      0.60997147805809      1.28480054805872
  C   6.49105826066651     -1.55020783669956      2.53578491458563
  C   0.95905173345179     -4.09780547001738     -5.66406674266721
  S   0.24005512937172     -4.13014777881610     -7.11350959855004
  C   1.20512419281275     -6.44560334230193      2.13146664879324
  F   2.28682394998802     -6.72187426197251      2.89796449609104
  F   0.40223155270899     -5.62419379154100      2.84581024836993
  F   0.53168513835162     -7.60257608449280      1.93042674371377
  C   5.59383759713226      1.42848742937929     -6.25827855288671
  F   6.75013571497288      1.82327584245262     -5.68769237170638
  F   5.81642713157130      1.22132927300660     -7.57334359437780
  F   4.72010568649438      2.47988789932107     -6.16499147518809
  H   3.83943897560446     -0.41208004471237     -7.32813312998142
  H   2.65928860639857     -2.23785446095674     -6.05334013180156
  H   6.01376379530654      0.55686540894346     -3.68836267049253
  H   4.80671854045641     -2.95638071140524      1.46731706707457
  H   6.35447747281501     -0.14345001158024     -1.46262250450820
  H   0.73498281783439     -5.52050418227376     -2.48301514063395
  H   0.05584542686780     -6.77202865707243     -0.37082636486173
  H   3.25118904141858     -4.68594996369043      1.71110727345445
  H   8.31996909832920     -0.71382897553948     -0.32216323618493
  H   8.28921720304452     -2.28606756348726      0.53538135170830
  H   8.85880679282110     -0.80756950982915      1.38342278100741
  H   6.58993833095461      1.14158634944853      0.32022915169637
  H   7.21310883334047      1.03395869154106      1.99132794615887
  H   5.46119013699723      0.83240665232006      1.68517960241532
  H   6.70290065378748     -2.63850017563909      2.52667880408060
  H   5.46137130495533     -1.40123060848595      2.91979368038857
  H   7.19185594130724     -1.08359795473762      3.25666004453286
  C   1.18911638666633      4.47101130619914     -2.58457965686421
  C   0.45038455503321      3.80648527200463     -3.58289248501693
  C   -0.30359123525521      2.69066570560101     -3.22561622159516
  N   -0.32261737959888      2.22416790457139     -1.96106405278807
  C   0.45530697809435      2.82317879122709     -0.96617775315299
  C   1.19561825449532      3.97279453667299     -1.27402096438733
  C   0.40545429060568      2.13206127296306      0.32218831523104
  C   -0.46047960854498      1.02365298753874      0.31456970916361
  C   -0.66022902433354      0.18686636383015      1.42682781312400
  C   0.04278797993072      0.49138599092952      2.61145264221137
  C   0.93442916435610      1.58840213736690      2.65752113179124
  C   1.10844195155387      2.40283432926107      1.51046734598708
  C   -1.56036444930253     -0.92770353606469      1.14182013757394
  N   -2.13510042817463     -0.87762706125606     -0.13305210175934
  C   -3.03887712024185     -1.80351036358422     -0.51888794135489
  C   -3.37056088221663     -2.88242574385134      0.29470537761832
  C   -2.69680683545990     -3.03399451822488      1.52784954477972
  C   -1.81728448716365     -2.03401376271081      1.96450025679970
  Pt  -1.39898084226150      0.61314057156828     -1.31502163748833
  N   -2.41707108755050      0.18597739735319     -3.09530593677772
  C   1.78642865267863      1.88323327558134      3.90462624830554
  C   3.27035361125548      1.65150458213257      3.52301057588140
  C   1.56942175557588      3.34551911475039      4.35468040479735
  C   1.43797880360067      0.94730886330511      5.07671185128225
  C   -2.91877043314051      0.07108406103723     -4.17051247071262
  S   -3.60136471450656     -0.08804203942609     -5.63780693248238
  C   -2.86397131829415     -4.32782303924475      2.28283982228771
  F   -2.22745301956673     -4.33186590626524      3.46726244026790
  F   -4.17332024421477     -4.60991797485189      2.50490397796697
  F   -2.36661065095371     -5.36414713687255      1.54148578205415
  C   1.91258117503140      5.74564731515798     -2.93821483717042
  F   1.03085856997641      6.77570597867194     -3.07427594822911
  F   2.81443473166858      6.10414695919758     -2.00127304360206
  F   2.56241356229025      5.62891910634011     -4.12452913813487
  H   0.43438528652786      4.15725408114626     -4.62220711447142
  H   -0.92607385995748      2.14717162005744     -3.94892816083758
  H   1.76678998925807      4.47399134884570     -0.48341618237666
  H   -0.08627783130867     -0.14294971439438      3.49623606350190
  H   1.79262819196253      3.26181524529599      1.55366828038061
  H   -3.46409851563347     -1.66402914195138     -1.52167460201013
  H   -4.09400405113057     -3.62873091347224     -0.05916655368646
  H   -1.28494165577922     -2.13249630834112      2.91886753582427
  H   3.59534473213318      2.34719080449269      2.72261720683597
  H   3.41532666982861      0.61178958047406      3.16268247548876
  H   3.93356386868580      1.81572071686893      4.39744478737904
  H   1.79129177065593      4.07540474960243      3.55137484246756
  H   2.21714914871822      3.58314574097063      5.22378519867392
  H   0.51479280186078      3.51191435707972      4.65467455628517
  H   1.61638859571414     -0.11600990013841      4.81958505474471
  H   0.37907739850665      1.05979788834012      5.38834520504968
  H   2.06937752892751      1.19363914184097      5.95387663783570
  F   -1.56537989227791      4.26052781207550     -6.40439081862174
  F   -2.82349213987141      6.04245302898455     -6.29528145748585
  F   -3.69410495282618      4.12694710023330     -6.89171700279413
  C   -2.81306742995477      4.71195885071739     -6.05823918364846
  H   -1.75756592216118      5.97700674826290     -3.85180981453017
  C   -3.08447539156164      4.39701068675586     -4.60587193656051
  C   -2.40348403066097      5.12358284748787     -3.60869464491600
  H   -4.43025412308209      2.73478150091122     -5.01448612828993
  C   -3.91162402451335      3.32603947539195     -4.24807473594778
  C   -2.50668574114444      4.69217279907761     -2.28731522266035
  H   -1.94665020990862      5.16916655274034     -1.46993102073364
  C   -4.02168043145449      2.95284846662573     -2.89725944997234
  N   -3.25743588039907      3.62399904901995     -1.94331191205519
  H   -5.86056330235803      1.08541948746727     -4.10903686846983
  H   -6.45455772051621     -0.59078730160784     -5.18991970248583
  H   -8.00077280002644      0.05333149149566     -4.52354224615475
  C   -7.33708411334373     -0.83460699119333     -4.56552604451845
  C   -4.80612535488143      1.83837018573171     -2.36394226260852
  C   -5.65755955377133      0.94287536489966     -3.04088891942972
  H   -7.89058693245222     -1.64684268107133     -5.07794315401485
  Pt  -3.25907713468685      2.72594069665436     -0.10633484114796
  S   0.12363312138056      5.81252081714357      1.51514043628796
  N   -1.96179898643533      4.02941723249566      0.86907487726704
  C   -1.08391326367334      4.79400625245242      1.15106979680697
  C   -4.53490257484889      1.60001579209606     -1.00255021958721
  C   -6.18200644238753     -0.19374278445675     -2.37914910099359
  C   -6.92137909106125     -1.29919955891554     -3.15646705213901
  H   -8.88902557867697     -0.91152460698704     -2.24635662517002
  C   -5.93805283507833     -2.48837578172663     -3.30457499587427
  C   -8.18592924132990     -1.75607004272301     -2.39620261931285
  H   -6.40748402849330     -3.32215929808080     -3.86436601298118
  H   -8.71230222172416     -2.54449153134099     -2.97183887290242
  C   -5.09870558547372      0.52207060208956     -0.29186786033746
  C   -5.91676573128823     -0.38042156506608     -1.00015794644584
  N   -3.71821794356537      1.45550756851485      1.43188208347220
  H   -5.62633786506837     -2.88351597555497     -2.31565071048570
  H   -7.95070047752742     -2.18409613204347     -1.40095326168196
  C   -4.63201849340702      0.46116735883386      1.09352977277504
  H   -6.32618064096366     -1.26448806749087     -0.48867383476317
  H   -2.43371503450293      2.29555535855773      2.82932518644456
  C   -3.15853078992979      1.48669433512958      2.66058130561863
  C   -4.98820040072679     -0.50237527401765      2.04981618932831
  H   -5.70511190910874     -1.28986961952102      1.78715361000237
  C   -3.47896217507633      0.54462649721328      3.63791653581067
  C   -4.41249170750452     -0.46242190369283      3.32477330746509
  H   -3.00084700890091      0.59783997739078      4.62491582127902
  C   -4.76476748902532     -1.49514188524236      4.37204684506753
  F   -5.66441877660446     -2.39465910847412      3.91996578619669
  F   -5.28298006270365     -0.90934847184512      5.47809267071750
  F   -3.65791637725058     -2.17691333462185      4.76579793564587
  H   -5.02859629612643     -2.17618821394232     -3.85743337920484
