# Supplementary material for: Near-infrared electroluminescence beyond 940 nm in Pt(N^C^N)X complexes: influencing aggregation with the ancillary ligand X
Source: Chem Sci. 2022 Nov 11;13(45):13600–10. doi: 10.1039/d2sc05023d (PMC9682897; doi:10.1039/d2sc05023d)
Supplement: SC-013-D2SC05023D-s009 [file SC-013-D2SC05023D-s009.xyz]

204
Coordinates from ORCA-job tetra-RS330-SCN
  C   6.80728979772694     -0.46989923462924      2.92542304176489
  C   6.09563721359569      0.28971614242933      3.87425632568796
  C   5.46056496874798      1.45994561355741      3.45886695672879
  N   5.51716993761651      1.88758988614747      2.17855611405834
  C   6.25852812961556      1.17916423064391      1.24093474824435
  C   6.89575193788510     -0.01868035746430      1.60836399526463
  C   6.28410674386217      1.77218329898525     -0.08781268817460
  C   5.49554892953526      2.92527831038441     -0.18934522668607
  C   5.34556854415497      3.65321514947455     -1.38066501966625
  C   6.02852583515473      3.18272864739355     -2.51668067289341
  C   6.83510035227289      2.02038753202760     -2.45709624734889
  C   6.95972781686747      1.32433805192797     -1.23741615419561
  C   4.48032236348969      4.82086373603780     -1.23815698645400
  N   3.97534265564173      5.00650599046180      0.04712185003149
  C   3.15516757006991      6.06613391903588      0.29619064330985
  C   2.79657129727537      6.97735329761274     -0.69193021081996
  C   3.27837252401515      6.79462313346518     -2.00450524346857
  C   4.13020634978731      5.70038943546638     -2.26380587537219
  Pt  4.57258424474655      3.55319990265817      1.39320850324234
  S   3.43271644920854      4.72427170942313      3.27489976862952
  C   7.54401112903454      1.53178486886030     -3.73037498488375
  C   8.39452535898277      0.27591566764242     -3.46121739358608
  C   6.46889840698927      1.18709165949877     -4.78904252773491
  C   8.47278526569818      2.65237014850560     -4.25370688683679
  C   3.46460633526998      3.80558933103954      4.66127363585203
  N   3.47420015304479      3.16860266569500      5.66536713002689
  C   2.99272999341234      7.77607940028813     -3.10265782525108
  F   4.00054951540516      8.69772628944977     -3.23445699206446
  F   2.89717957290927      7.15983229125183     -4.30979963176550
  F   1.85457910165681      8.47167954157361     -2.89317498409390
  C   7.46477592556805     -1.76762634093384      3.34107619636702
  F   7.87158757564204     -2.49556424487233      2.28432489533032
  F   8.55548221002267     -1.53975889781329      4.12314040430577
  F   6.61028437083994     -2.53000826900077      4.07078166331262
  H   6.00403431381542     -0.02964600986642      4.91891481932392
  H   4.87012753009986      2.06326185488151      4.16309921315402
  H   7.42920882479754     -0.59538807987938      0.84424665371790
  H   5.93723957656988      3.72356107383797     -3.47123437330046
  H   7.58458086439018      0.42756952988989     -1.18025248675707
  H   2.78270257009602      6.15894785626025      1.32593729598313
  H   2.13565165200401      7.81655867918290     -0.44519430386899
  H   4.52473155164161      5.52673320457714     -3.27291723672304
  H   7.77221873055506     -0.57395032258229     -3.11467195498923
  H   9.17555232875032      0.47032504711399     -2.69873727276838
  H   8.90159933475322     -0.03963948690286     -4.39510550725203
  H   5.77871290942689      0.40848341297993     -4.40542512785743
  H   6.94397277179397      0.80899498711499     -5.71805090274014
  H   5.85871725393585      2.07310825532544     -5.05990507018167
  H   9.22994356622477      2.92085539709316     -3.48991954169324
  H   7.90950091023437      3.57292498265972     -4.50892542785422
  H   9.00357339732943      2.32014921939889     -5.16980761582380
  C   8.59760409664936      1.81538539250824      5.34085052240748
  C   9.09923980533537      1.56673249400395      4.05369844398608
  C   8.74311233682688      2.42675106331747      3.01048811044124
  N   7.94595708658890      3.49939973340262      3.20114979599771
  C   7.45346161805725      3.77005450795596      4.47530197928252
  C   7.77169574587935      2.92443874378778      5.54818029963230
  C   6.64757921671418      4.98022689907104      4.57037246598208
  C   6.53805806610163      5.65562993230775      3.34557080927360
  C   5.88101824054432      6.89595657583194      3.22895412841171
  C   5.24050607797904      7.41687999861689      4.36864955313982
  C   5.25409289300710      6.71459148208101      5.59916785152486
  C   5.98671621484481      5.51198404112816      5.69442989505320
  C   5.89979330853499      7.41356817844258      1.86661279487871
  N   6.54835035493440      6.59793496167403      0.94480454014263
  C   6.59772198818736      6.96000519916686     -0.35586916930630
  C   6.04121238346635      8.15288007279935     -0.82147310215135
  C   5.40102539703111      9.00059485768836      0.09845103486763
  C   5.32582700872454      8.62221535905362      1.44256333024058
  Pt  7.35427845563800      4.88293681563731      1.76961254703855
  S   8.71101121189506      4.41306435014226     -0.24340460764869
  C   4.42706196451767      7.24816744115672      6.78315990552788
  C   4.54133994609450      6.33721197478956      8.02011418657391
  C   4.90766815862431      8.66884173450211      7.15750180624442
  C   2.94030160935717      7.28668760459614      6.35704765426755
  C   9.36087548606412      2.87499489536668     -0.14834644954607
  N   9.81583667714695      1.78109326456510     -0.07693532558791
  C   4.74532375571873     10.29044660408785     -0.35035201501063
  F   3.42172403497468     10.10255864284725     -0.60119715008841
  F   4.83038336261595     11.24092662994880      0.61171664434359
  F   5.30985490410604     10.77964941686122     -1.47104999754341
  C   8.87756398798396      0.86611175614664      6.48817813124226
  F   8.99060762911873      1.53408971344595      7.66050214391187
  F   7.85962386650512     -0.02325814173425      6.63388172969103
  F   10.01136432459621      0.16347655152156      6.29588063693450
  H   9.74586301467405      0.70599612334227      3.84661140689148
  H   9.10522649389794      2.24318896800608      1.98796011750643
  H   7.36701533823048      3.14780500975689      6.54382451470697
  H   4.68154972371671      8.36264159929593      4.29782619954893
  H   6.00919579384627      4.96523136289149      6.64516683905298
  H   7.10617078800394      6.25780053373606     -1.03307721391798
  H   6.09551868787382      8.40713523751746     -1.88632266019486
  H   4.83064241874966      9.26780941165166      2.17960722524616
  H   5.58347127051447      6.27526845925828      8.39486491162908
  H   4.18225569364764      5.31106493720971      7.80157250208808
  H   3.91825424205833      6.74379636698240      8.84175517601471
  H   5.97377046873599      8.65969807186616      7.46284983525039
  H   4.31022089223550      9.06986377503418      8.00215869918323
  H   4.80495026794489      9.37771586542550      6.31099908354260
  H   2.59065656611986      6.27234260245809      6.08150027359821
  H   2.77535888156838      7.94996151728849      5.48472791772064
  H   2.30641019785128      7.65891507330533      7.18831332792314
  F   -4.58238226657538      5.17253610913951      0.96876863830619
  F   -2.74092757641239      6.13544305350892      0.29362171997052
  F   -4.16166157556943      5.35166081555679     -1.17065930585231
  C   -3.61025901520545      5.10767253349619      0.03460671091385
  H   -3.17137051464939      3.46106564671388      2.21389703606226
  C   -2.87352556620661      3.78816230695030      0.07146368870557
  C   -2.70192839212959      3.10675624726172      1.28958797687776
  H   -2.38661109502787      3.81110090398883     -2.04757502475667
  C   -2.27178499446447      3.29172996826358     -1.08774195499199
  C   -1.88615383149124      1.97792172354209      1.31258669124857
  H   -1.68214211209443      1.43966299080126      2.24963782265387
  C   -1.47287173242292      2.13827369789134     -1.01900940593930
  H   -1.42349753786519      2.71266370005529     -3.84204815287496
  N   -1.27520723767125      1.50918885631549      0.20318689195833
  H   -2.43455668608311      1.95658522055446     -5.77483411266960
  H   -0.41138835961067      3.60033595501945     -5.62296669941881
  C   -0.78739879005617      1.50777097185995     -2.14636396871483
  C   -0.83619223293393      1.84297829966801     -3.51357649775766
  H   -1.93911189244839      1.49300674797148     -7.43176856538514
  C   -1.79129925311479      1.26574452945360     -6.35575084940205
  H   -0.00212330868157      3.13408019052293     -7.29777836469750
  C   0.15381549073908      2.86885687747573     -6.23207525875254
  H   -2.14763423225095      0.23271501413980     -6.16765413807776
  S   -0.59601448876909     -0.79714989142707      2.39919164587197
  H   1.23299664913265      2.99180802660978     -6.00906069469423
  C   -0.29850752647873      1.41445799849733     -5.97118738607704
  C   -0.14418421284779      1.06598578370929     -4.47660022895754
  C   -0.01384514578073      0.39610444109909     -1.75920823851842
  Pt  -0.00523694825192     -0.11884791545150      0.10767348234748
  C   0.28654254650860     -2.13543512563465      2.88204581715922
  C   0.61671951535523     -0.04615599666010     -4.04638539347211
  C   0.68035190096319     -0.39813869753802     -2.68268919555173
  H   0.40329644272521      0.77420136820111     -7.93339008281512
  C   0.53351294714031      0.48260498892653     -6.87206705998479
  H   0.21743297709873     -0.57615086272288     -6.77981851765012
  H   1.61657894814550      0.54384308764777     -6.64070791991550
  N   1.17770451554604     -1.62243574755068     -0.67850990460994
  N   0.92404435876641     -3.07002316283765      3.23666413806837
  H   1.15174980336807     -0.65612880669639     -4.78625093761787
  C   1.37914723176758     -1.51842552001772     -2.04802679392091
  H   1.59005714901326     -2.65232704262228      1.09788782714581
  C   1.79691852107856     -2.59921897149772      0.01965027192219
  C   2.22967020673815     -2.42124036484579     -2.69976790568428
  H   2.41112949467988     -2.30497402942810     -3.77612077299689
  C   2.66312207568893     -3.51043911688575     -0.58569451242065
  C   2.89487182008078     -3.40823741923302     -1.96545252177534
  H   3.17405738706154     -4.26326965599662      0.02687541892933
  C   3.84580161179084     -4.35121135466254     -2.67422884478388
  F   3.15283365409527     -5.31571007950823     -3.33543818121014
  F   4.58815421487772     -3.69287760779259     -3.59441286112435
  F   4.68207970884734     -4.96533394245383     -1.81588795915236
  F   3.41216667825089     -2.85113832084873      5.54389908514797
  F   2.09752735810781     -1.37499176027880      6.48137896062106
  F   4.24238403585147     -0.99205924522526      6.33368764855183
  C   3.17136420115380     -1.53483447342134      5.67903162808296
  H   4.15268456024908     -2.30122507179435      3.21074511381015
  C   2.98081487690851     -0.84852536137711      4.34401558282816
  C   3.58853289514538     -1.36185186122205      3.18762133989940
  C   2.25028534875636      0.34089828330169      4.26867100085262
  H   1.76900243570246      0.76453142301627      5.15823491789700
  C   3.46915202871316     -0.65095698991848      1.99407992473767
  H   3.96071886349572     -0.99693778245852      1.07386439169127
  C   2.12573716881051      1.00403449127996      3.03952609473128
  N   5.36155668629711     -1.58490931816677     -0.69585954628788
  N   2.77106846002803      0.50195726573472      1.91843489924639
  H   0.56276517312676      2.69287469480000      4.76380948580406
  H   0.66678782850955      4.57758878659639      6.00286757886459
  H   -0.92232936774956      3.74548200966708      5.96666615659056
  C   -0.40848695124837      4.70770929673069      5.76654352404816
  C   4.66343539368198     -0.70885002807440     -1.09062437814216
  C   1.34191530180074      2.21571053795391      2.79676060505799
  C   0.60568815651866      2.99567840230188      3.71069139004232
  H   -0.82391947493631      5.45552721771095      6.47133674865398
  Pt  2.51036012056348      1.65079967066394      0.22374992665016
  C   1.42898482725490      2.66269383133221      1.47166339409228
  C   0.00787236902347      4.20991350696692      3.30059475025619
  C   -0.62215568996922      5.18236385644508      4.31669880442660
  S   3.68171327749290      0.50773463474454     -1.66839583608061
  H   -2.66282686693211      4.36423070425892      4.21496410731936
  C   0.06309886322077      6.56135083826541      4.14913939504260
  C   -2.13812098319399      5.32933168013578      4.05747734734781
  H   -0.28428192903792      7.26494347425744      4.93340337628425
  H   -2.58168542418098      6.06885663438050      4.75570126755232
  C   0.77835448690561      3.81677398320044      0.99979433909011
  C   0.07155261564311      4.59196867700805      1.93687447717394
  N   1.81847543569069      3.12059111032592     -1.05003323033759
  H   -0.16734451230381      7.01885476800627      3.16611439097792
  H   -2.34770772863525      5.67812241855358      3.02677431667535
  C   0.95901887559365      4.03568741840056     -0.43719238778389
  H   -0.42003228650123      5.52135509592132      1.61393234660258
  H   2.78708689022805      2.51167301988148     -2.80414898351401
  C   2.07230065715814      3.23236562463962     -2.38313766626021
  C   0.31584049475304      5.01057169424065     -1.19729671775525
  H   -0.38686523117478      5.69552331835116     -0.70647860654797
  C   1.44939431396481      4.18325726253888     -3.17787395429066
  C   0.53246004480868      5.08372535381065     -2.58859589497065
  H   1.67505566047208      4.23121421884658     -4.24847969078718
  C   -0.34951904776558      5.95477911810351     -3.43002711236039
  F   -1.52393974880306      5.28707429503806     -3.75393932335683
  F   -0.73297192775392      7.08084374253791     -2.79042705914488
  F   0.21259879418993      6.29714333640644     -4.60750170633390
  H   1.16296072979902      6.45930200399587      4.22633345021009
