# Supplementary material for: Near-infrared electroluminescence beyond 940 nm in Pt(N^C^N)X complexes: influencing aggregation with the ancillary ligand X
Source: Chem Sci. 2022 Nov 11;13(45):13600–10. doi: 10.1039/d2sc05023d (PMC9682897; doi:10.1039/d2sc05023d)
Supplement: SC-013-D2SC05023D-s010 [file SC-013-D2SC05023D-s010.xyz]

172
Coordinates from ORCA-job tetra-RS348-NCS
  C   -5.18956011197542      0.42103149403878      0.38642082914312
  C   -4.75370526917661     -0.91341808160587      0.31157243453504
  C   -3.37473160516542     -1.14098306114935      0.29165051745400
  N   -2.51246616088891     -0.10604033767748      0.34999611627067
  C   -3.02908173839807      1.20063007673766      0.38669829568008
  N   -4.33362529463617      1.45970023442089      0.40787578226908
  C   -2.00041887143954      2.23712598425028      0.36080751900448
  C   -0.69825570084374      1.71412941984920      0.36425965849778
  C   0.44249898281971      2.53034817012492      0.35154209706029
  C   0.27150501949945      3.92744783400802      0.27897561162591
  C   -1.02483385131580      4.48470180814526      0.20594175768975
  C   -2.15858354083725      3.63337586698818      0.28442090449008
  C   1.68590284885428      1.77301008307634      0.32867246336469
  N   1.50065291141750      0.37824624090659      0.33495022798352
  C   2.58742297404843     -0.41749424066662      0.33631543068066
  C   3.87022240828142      0.13701648498084      0.29639815864938
  C   3.97068320930551      1.53877451845952      0.26840886640083
  N   2.89257075427509      2.33952549468658      0.29973665363332
  Pt  -0.46568492798648     -0.20194202954088      0.33528474750037
  N   -0.18810640087473     -2.27957250470829      0.34478506805875
  C   -1.23078304615570      5.98364549786633     -0.07339689419417
  C   -1.69774720279337      6.10651188504145     -1.54716685410625
  C   -2.29449783018941      6.57702164135809      0.87470701833444
  C   0.07724969343851      6.78155406982982      0.08704245307628
  C   0.07746189627236     -3.44478126316508      0.33319344190260
  S   0.43371612800354     -5.02601324354286      0.31556598568140
  H   -6.26437963808270      0.66674311873152      0.41167643259565
  H   -5.45778046944030     -1.75374282854126      0.25267744217006
  H   -2.92412669289297     -2.14090930331909      0.22722743517424
  H   1.16879099698437      4.55521705573624      0.22485982423507
  H   -3.17827480098536      4.04164632348668      0.25681905106442
  H   2.39672462142771     -1.49877292717252      0.37431533170441
  H   4.75675372066351     -0.51073638803091      0.29557124648724
  H   4.95404227641591      2.03692749167923      0.23183379975662
  H   -2.65450095140485      5.56767939200773     -1.70864103056584
  H   -0.93584991615813      5.67507318843708     -2.22959247324502
  H   -1.85529867837994      7.17011431167298     -1.82472470631619
  H   -3.28091670867493      6.08575359145731      0.76160282659631
  H   -2.43293257163617      7.65838721497058      0.66784285764519
  H   -1.99090144866551      6.45733397643405      1.93397693584775
  H   0.85177486866662      6.44760669308368     -0.63194892770962
  H   0.48696018786227      6.68530688291191      1.11352785997071
  H   -0.11365008473664      7.85778411093943     -0.09943355626363
  C   2.90311793554036     -3.35493200535592     -2.50772614858866
  C   3.39596703701127     -2.03903156804724     -2.50764075997455
  C   2.46025108361360     -1.00046755556880     -2.53873578785624
  N   1.14151351921663     -1.27145438630525     -2.54220068914608
  C   0.72837138520060     -2.61539754829588     -2.54872676833594
  N   1.58869417336123     -3.63276230049906     -2.54402688147957
  C   -0.72030985919642     -2.78335213277815     -2.57632091971660
  C   -1.41402804082773     -1.56230103092463     -2.59965728310152
  C   -2.81308040067458     -1.48885851680424     -2.64461877103807
  C   -3.55047861964736     -2.69057428411430     -2.63513909596877
  C   -2.88368121335151     -3.93683152075765     -2.57050422468676
  C   -1.46629075203127     -3.97415192788181     -2.55338494991834
  C   -3.31020436854980     -0.11704942485395     -2.68605637847100
  N   -2.29390418101427      0.85276869824896     -2.62832412250104
  C   -2.64346844378604      2.15501406606274     -2.59479065178619
  C   -3.98928263064244      2.52657634872775     -2.65179266413676
  C   -4.94324909347450      1.49744189401348     -2.74227235792193
  N   -4.60201364319733      0.19578562391440     -2.74709743039537
  Pt  -0.39822429678547      0.07831097002490     -2.56558677839153
  N   0.70286154586401      1.86069460767011     -2.57523440837492
  C   -3.65375609513210     -5.26732390647603     -2.52766092359467
  C   -3.22319923182191     -6.12964530888737     -3.73870143229186
  C   -3.31395253971866     -5.99334236783958     -1.20408726811920
  C   -5.17624954781442     -5.05249942017674     -2.60429879461300
  C   1.30212649291564      2.89416677590771     -2.57715397596953
  S   2.11681445467833      4.29629944753383     -2.59124174933421
  H   3.58895187452777     -4.21836658100344     -2.49166680264176
  H   4.47170056554642     -1.81903312892990     -2.50103867236454
  H   2.73428447943130      0.06331802086210     -2.56947831709754
  H   -4.64438130946386     -2.62833293229410     -2.67956394905528
  H   -0.92257103103004     -4.92813958574062     -2.49901567393829
  H   -1.81810018119517      2.87613908005088     -2.52013464604632
  H   -4.27638049270802      3.58560376993432     -2.61363361527447
  H   -6.02086488147566      1.72551710828552     -2.79784248997709
  H   -2.14126002870523     -6.36980624293440     -3.70468659269888
  H   -3.43221881110075     -5.59272910189757     -4.68680996766696
  H   -3.77796750472192     -7.09074775786199     -3.75154582404882
  H   -2.22385253599525     -6.15041280523440     -1.07919075744274
  H   -3.81697336777855     -6.98203043714657     -1.15934725300478
  H   -3.65381023467047     -5.39389598293992     -0.33383342934817
  H   -5.46612096974235     -4.52530926075564     -3.53522364344830
  H   -5.55067823426517     -4.46297424242177     -1.74221102286872
  H   -5.69633947176871     -6.03162135030745     -2.58766977072367
  H   -3.17693250748507     -5.38861882972400      3.03470725309044
  H   -4.77163261515555     -3.39038602007422      3.01870518007426
  C   -2.79960525611208     -4.35368264332421      3.10438472607453
  C   -3.68340491210173     -3.25988230452482      3.09164466294113
  N   -1.46986284302487     -4.20857209194572      3.20683229935305
  H   3.34008903133115     -5.72338155973270      4.02631013788182
  H   2.79193349500861     -5.84334227457829      2.31727133972416
  H   1.30180295258205     -4.65387913969287      3.13998673195489
  H   4.49535302625063     -6.18624253954593      2.73586528733880
  C   3.63011500476561     -5.53440169936003      2.97262601497291
  C   -3.12121499404911     -1.98204908667469      3.18832264310225
  C   -0.97401644737359     -2.97132287844579      3.26908637385833
  H   -3.71075313139925     -1.05326821666212      3.20549389299305
  C   1.52897969420943     -3.58368752268168      3.21174703577934
  N   -1.78583782192921     -1.82791885014534      3.26527735721811
  C   0.45607322040818     -2.68049705038490      3.31653168745763
  H   5.08924186820627     -3.84810598770427      4.65460125934040
  C   4.01220791468536     -4.05821698316390      2.74726243324806
  H   6.09703766098237     -4.44556439213610      3.29419449345475
  C   2.85999956648567     -3.10465829757692      3.11654559439260
  C   5.28169309153326     -3.74458588618635      3.56728115923720
  H   3.38443547023413     -4.06762003229172      0.63828241625814
  H   5.10591622428325     -4.53042636800713      0.89124000501558
  C   4.29544484858557     -3.85389379454349      1.23558202447212
  C   0.72914167385971     -1.30222334566049      3.35018163545751
  S   -3.30399013576986      3.92656318330679      3.43703330175611
  Pt  -0.74655300565603     -0.06510066796177      3.28824579889102
  H   5.65854820373208     -2.71817947805174      3.38582060264404
  C   -2.75816542842840      2.40692847857659      3.40514949651041
  C   3.10868940641604     -1.71437933839584      3.23167768652597
  N   -2.34916726894790      1.27761531193053      3.36000538390465
  H   4.61269290323275     -2.81098237223350      1.02794263123083
  C   2.04136157001708     -0.80139152256960      3.35897073615337
  H   4.13298650220308     -1.31679420714265      3.18226735481217
  N   0.81719982982068      1.26470649328699      3.38732517330011
  C   2.08299937324158      0.65932169360667      3.39954634264233
  H   -0.26075619878528      3.05477431626373      3.33081306428406
  C   0.74585064386438      2.61062159645495      3.36478831499225
  N   3.22048041675852      1.35828142578514      3.41905410983803
  C   3.13791127332023      2.69994061867718      3.41230043492531
  C   1.91289665229735      3.38234887997703      3.38280781745975
  H   4.09275897599735      3.25247767018853      3.41889933062823
  H   1.85561107241463      4.47811133479484      3.35471830386973
  H   -2.89462691657815      4.70744335630963     -5.37819752909799
  H   -0.59594304567365      5.82525891217770     -5.39636609146020
  C   -1.96767295376323      4.12003666261440     -5.42435443588698
  C   -0.69997144315561      4.72733334823668     -5.43591122613319
  C   -2.00890803598769      2.72280412797063     -5.49231036981001
  H   -2.94081206368211      2.13877082017146     -5.51746394626807
  N   0.43927266731617      4.02133925947485     -5.50113243155759
  C   0.35543388545971      2.69072066049185     -5.52142353758755
  N   -0.86869059416811      2.00741588262862     -5.53114966264720
  H   3.13268409674089      3.21776085801536     -5.25149006541499
  C   1.52351642989697      1.81102824675653     -5.52073146432637
  N   -2.71247959155334     -0.57722741725001     -5.64845757201696
  H   5.14710807183625      3.66262003903121     -5.52543015213603
  C   -3.51357793078627     -1.46861718639611     -5.73701157287420
  C   2.87583844794769      2.15580226113305     -5.36863245703722
  Pt  -0.69023864944571     -0.03112786941725     -5.53567471858287
  S   -4.58070895174791     -2.67945938379294     -5.84105142723561
  H   4.55786751069644      2.72791629690414     -3.16860059027113
  C   1.17545984832590      0.44860146967491     -5.57062520822423
  C   5.77565337981949      2.77000965796881     -5.71107969062737
  H   5.75144556427891      2.55304891862141     -6.79843160979676
  H   6.81622522081955      3.03858803100650     -5.43588157340064
  C   3.87162833464083      1.14542423235396     -5.28039860764762
  C   5.28300347535057      1.91584492988205     -3.38351777578088
  H   6.28820062817107      2.24418828062530     -3.04430910553751
  C   5.30603177255517      1.54810386279443     -4.89043376370924
  H   4.98784327877464      1.03814796365127     -2.77044738146237
  C   2.14203992376072     -0.56815346523314     -5.57736233193691
  N   0.14857095075480     -1.90658558727127     -5.62037935880589
  C   3.50060533148948     -0.21041457302901     -5.43535275433538
  H   -1.59391406734995     -3.06329308974144     -5.58013859065776
  C   1.55160055814784     -1.90426023227798     -5.62524752062782
  C   -0.49358570824270     -3.09148420403034     -5.60311896556043
  C   6.30889066956027      0.39965783076419     -5.10921620372687
  H   4.24806922202159     -1.01425986406520     -5.40252587625407
  H   7.33208640092510      0.73761995728766     -4.84831323874817
  H   6.32097358701211      0.06079808681051     -6.16524873730865
  H   6.08228405646427     -0.47851942991196     -4.47103200101276
  N   2.27879034800044     -3.02412365572307     -5.64281392114638
  C   0.22860839700562     -4.28970777143494     -5.61326458750568
  H   -0.29626064701348     -5.25343435377516     -5.58787707471558
  C   1.62817707925175     -4.19995906349554     -5.63551418820139
  H   2.25324994249235     -5.10904817163706     -5.63773520845868
