# Supplementary material for: Near-infrared electroluminescence beyond 940 nm in Pt(N^C^N)X complexes: influencing aggregation with the ancillary ligand X
Source: Chem Sci. 2022 Nov 11;13(45):13600–10. doi: 10.1039/d2sc05023d (PMC9682897; doi:10.1039/d2sc05023d)
Supplement: SC-013-D2SC05023D-s011 [file SC-013-D2SC05023D-s011.xyz]

172
Coordinates from ORCA-job tetra-RS348-SCN
  C   -4.38621053940566      2.76691738717756      2.48984472357380
  C   -4.56311441699755      1.37469170929709      2.49502149640659
  C   -3.42232676302166      0.57281773593343      2.59461595647791
  N   -2.19412657244005      1.12770359504642      2.67956491991975
  C   -2.10499969310156      2.53216753008471      2.66213800635867
  N   -3.17070121994289      3.33274005406189      2.58357235124211
  C   -0.74011288930677      3.03696512518978      2.70520632441845
  C   0.22423820608088      2.01958904262687      2.73872375227177
  C   1.60186629496523      2.28272929532444      2.75221520620126
  C   2.02953311622588      3.62093701346543      2.73325565121126
  C   1.08568384861494      4.67703436209589      2.71479746489013
  C   -0.29676627759988      4.37289958874305      2.70462315385730
  C   2.42189060435656      1.07196081437854      2.75272836418599
  N   1.67831281962352     -0.11552649211612      2.80498654031418
  C   2.35325655288193     -1.28928829292327      2.85330850572808
  C   3.74563163882105     -1.31084529432799      2.79605381735653
  C   4.41137577379394     -0.07620748082945      2.69673346756430
  N   3.75205690575178      1.09459169733886      2.71099299119019
  Pt  -0.36010941902891      0.16718982291288      2.75726700886347
  S   -0.79813257497667     -2.26725204966370      2.93221946075754
  C   1.52386259284384      6.15237422471235      2.70660372444122
  C   1.02539824171493      6.80759135324525      1.39584875729799
  C   0.90203735495665      6.87697531267958      3.92396792940732
  C   3.05513056859744      6.29493102803610      2.78831826114560
  C   -2.43966727778775     -2.54013477502293      2.99881690771111
  N   -3.60592219835517     -2.75170066298695      3.06359622417634
  H   -5.24722939853808      3.45119376366663      2.40680510734073
  H   -5.55338108611078      0.90829433513904      2.41491391041335
  H   -3.48617044480372     -0.52534913757568      2.61722601172505
  H   3.10769558989284      3.82026544379079      2.74468462505164
  H   -1.05197880919215      5.17295076518518      2.69248480369244
  H   1.74965421186727     -2.20329264543744      2.94849782737795
  H   4.28969801596186     -2.26396972361290      2.81456698576807
  H   5.50911005137254     -0.02634277964924      2.61601749290309
  H   -0.08084128667079      6.77197108111863      1.31588643071124
  H   1.44993683893393      6.29163457311653      0.50977876073628
  H   1.32992132182654      7.87395129901174      1.35149549875046
  H   -0.20533175300397      6.82889808965247      3.91489685386696
  H   1.19344374133947      7.94777361721612      3.92326714849949
  H   1.25463875855005      6.42223168805336      4.87016860976581
  H   3.55899297838425      5.83502771432656      1.91384185816116
  H   3.45156411545349      5.82490703329163      3.71066884813032
  H   3.33019083831688      7.36896285971584      2.80362983999509
  C   0.58939311876861     -4.59229140833505      0.29800456620035
  C   1.73973134666154     -3.78349239289887      0.31292217770382
  C   1.57659114376019     -2.41316853458581      0.09052712747679
  N   0.34320530126097     -1.88461439426355     -0.07477964691145
  C   -0.75722465364547     -2.76315689172607     -0.03841263719157
  N   -0.63716517462085     -4.08361685633993      0.09811923520925
  C   -2.04800663593341     -2.09781474731939     -0.18179070445448
  C   -1.94351103119945     -0.70003461350091     -0.24853275846983
  C   -3.06235901974489      0.13750661714700     -0.36527161894712
  C   -4.34189545040835     -0.45450254024458     -0.42939821512464
  C   -4.48526577926298     -1.85677317737206     -0.37817495515602
  C   -3.32823062401340     -2.66990334291452     -0.24342283250401
  C   -2.72364292424230      1.55310543335671     -0.40097732449876
  N   -1.34180443873880      1.80981411670903     -0.33096386878308
  C   -0.93370529774804      3.09634905435124     -0.32646538885425
  C   -1.85714129024832      4.14107963833376     -0.39364323874528
  C   -3.21886065507832      3.79877216586156     -0.46054450651615
  N   -3.63774986000798      2.52277032972564     -0.47158281499507
  Pt  -0.17914058261035      0.11103394099479     -0.20389676828872
  S   1.94445500912579      1.40734525825456     -0.30857263251360
  C   -5.86203514964448     -2.53365736240785     -0.48603406579321
  C   -5.88217694470103     -3.41724402546073     -1.75700597821347
  C   -6.09937665856752     -3.41008339547709      0.76560751594839
  C   -6.99673169908808     -1.49839703468962     -0.59797912226431
  C   3.24168102310032      0.36580450271934     -0.36242162342697
  N   4.18720740080447     -0.35370307562740     -0.38515134106240
  H   0.65637077286357     -5.68465789605963      0.43821092241680
  H   2.74625670912450     -4.19953453597689      0.45544283719269
  H   2.43576361662142     -1.73013910440841      0.01822923157368
  H   -5.21014273522009      0.20418820701092     -0.54920592804705
  H   -3.41492563841677     -3.76440226610875     -0.18224795182348
  H   0.15024867250565      3.27359879953192     -0.26337265533448
  H   -1.51360172327023      5.18329411615472     -0.38103508798438
  H   -3.99898326493457      4.57678046970017     -0.50782728505353
  H   -5.09154466242455     -4.19377783796211     -1.72782318635968
  H   -5.72278786084893     -2.80592461498030     -2.66697008491667
  H   -6.86012169359177     -3.93378119252123     -1.84990163134154
  H   -5.34738806192506     -4.21911531771480      0.85302525550415
  H   -7.10248895379867     -3.88267540277268      0.71606532219865
  H   -6.02682805223671     -2.81374984475173      1.69602893667268
  H   -6.87582026010801     -0.85316537668393     -1.49140250989247
  H   -7.04635231947785     -0.84912199218606      0.30063777367664
  H   -7.97106457686539     -2.02051344132150     -0.68327256372629
  H   -5.91344638511261      1.13200659697262      5.93782909978025
  H   -4.75473896495447      3.39413251111857      5.65404500874543
  C   -4.81376371915668      1.21092701781670      5.88257448433679
  C   -4.18630553167582      2.45803825803706      5.72983689139554
  N   -4.12680549291429      0.06253308013950      5.95864102863087
  C   -2.79013304350843      2.46784945740296      5.66423039670226
  H   -2.20763845853104      3.39297350385717      5.53590337930493
  C   -2.79264605480879      0.11752698913861      5.89591778310739
  N   -2.08753954781924      1.31969905358066      5.75775309896704
  H   -3.40745208400288     -2.64047046777365      6.09236468514151
  H   -3.70530844602853     -4.63371032874603      5.13713195825870
  H   -3.79735997542945     -4.68613990884218      6.93322518799203
  C   -1.94292155996118     -1.06214919850527      5.98348576292974
  C   -2.33492187837078     -2.41111299188760      6.09407227730419
  C   -3.28474113802942     -5.11005424514672      6.04567471938032
  H   -3.52753593643838     -6.19122483808421      6.00720443248802
  S   0.33075897668722      3.50496929527164      6.08056023738055
  Pt  -0.03964832894101      1.09329475090500      5.72219364981065
  C   -0.57368393156666     -0.75929307867216      5.91579187864801
  H   -1.49153316018974     -5.09130020133511      3.94406970664272
  C   -1.36371254947312     -3.43644232610498      6.14642514198049
  C   -1.75767917142040     -4.92445403646162      6.12384185505604
  C   1.94873175439318      3.87432157366818      5.87612181126172
  C   -1.12717458638049     -5.57940437259272      4.86959311714678
  H   -1.39362877587002     -6.65590181273962      4.82466044197280
  H   -1.66841227507635     -5.16353748637023      8.31034944231769
  C   0.41610351420588     -1.74544448414169      6.05851955894391
  C   0.01100952263520     -3.08751546942012      6.16806223875846
  C   -1.22844255550229     -5.61907165926230      7.39976088725598
  H   -1.49211184800200     -6.69711117510552      7.39169784779027
  N   3.09381542125873      4.14681635285231      5.72567672912934
  H   -0.02118265931150     -5.50425412760672      4.87703954104789
  N   1.81705897301112      0.19450879901803      5.87625771755625
  C   1.76631184728307     -1.19692347392802      6.03982452053888
  H   0.78809373412166     -3.86331341186454      6.24135033226250
  H   -0.12525132102058     -5.54449091962467      7.48391074286315
  H   3.06071615763145      1.87776492221227      5.68858554786309
  C   3.02920495888492      0.78694033815080      5.83580207311909
  N   2.85715651415066     -1.95651519263588      6.17760482620190
  C   4.19724531730331      0.03099308766977      5.98493292381794
  C   4.05572358864625     -1.35284657686404      6.15972421753453
  H   5.17794850667565      0.52353887685125      5.95281990510081
  H   4.93818083206367     -2.00493253184149      6.28129751215398
  H   -1.60708336126424      5.55786330808444     -3.94295973358909
  H   -3.75488183759810      4.17681825902264     -3.74056705719819
  C   -1.57809051447785      4.46353690218007     -3.79871986570238
  C   -2.75947811903253      3.71640801691517     -3.68839086486314
  N   -0.36269039868860      3.90119051488144     -3.72829382121097
  C   -2.63532168322097      2.33590782856566     -3.49238823081756
  H   2.41310269208506      3.46165101894294     -3.68530757497141
  H   4.32251433135652      3.73648244731872     -4.92118252359394
  H   4.16965073549029      3.89765623782995     -2.31720705241516
  C   -0.28797201887549      2.57648245884513     -3.55999609503557
  H   -3.51779957720578      1.68591094957079     -3.38160010031688
  H   6.07183331537983      3.38246542179372     -4.78019246338596
  H   5.92432396025624      3.54808599900088     -2.22457711737990
  N   -1.41916744054028      1.75601617559652     -3.43514790873221
  C   5.06243219832993      2.92116408746604     -4.78893918159403
  C   2.28466649843666      2.37316478934481     -3.58765668765375
  C   4.91807422261744      3.08174546897838     -2.26574370611874
  C   0.97761622331923      1.85937332173154     -3.50982670897702
  N   -5.29865581116671      0.29828161209302     -3.42384902993628
  H   4.99487309035449      2.25633777793824     -5.67429030533965
  H   4.75266496532400      2.52949621863001     -1.31984163477453
  C   4.82020568087163      2.12914296835806     -3.48304151155746
  C   3.40938926170478      1.51345353708480     -3.51219446976815
  C   -4.36986604150889     -0.43293750333718     -3.52832180751219
  C   0.81352110848921      0.47571453151844     -3.33570847379214
  H   6.90818209150494      1.53391574167588     -3.29502765652326
  Pt  -0.97707606250621     -0.25334899879740     -3.20395905087064
  C   5.91084461035413      1.05128044409575     -3.33782962803461
  C   3.20544583632555      0.11728698283681     -3.42140206580790
  S   -3.06652025124986     -1.47194013915445     -3.66641126805339
  C   1.90187125025982     -0.41097936881312     -3.33612522523282
  H   5.91720425784586      0.35228512484343     -4.19913370718857
  H   5.77456436950683      0.46344058183838     -2.40772102931599
  H   4.05105492392641     -0.57948589034707     -3.37372124566802
  N   0.11581341909988     -1.99730705610456     -3.13815718417364
  C   1.50032502570200     -1.80732551557603     -3.21680585082849
  H   -1.44639449561809     -3.36768232354325     -2.92545003285346
  C   -0.35466697262372     -3.25579577547578     -3.00933691819428
  N   2.37294482997758     -2.81842642514133     -3.19047453754378
  C   0.52151981895932     -4.34462571312035     -2.98316750476908
  C   1.89387313975184     -4.06718274015010     -3.07977060293330
  H   0.13638055669921     -5.36668018542670     -2.87386038808927
  H   2.63968312937525     -4.88060089582963     -3.05912833074347
