# Supplementary material for: Near-infrared electroluminescence beyond 940 nm in Pt(N^C^N)X complexes: influencing aggregation with the ancillary ligand X
Source: Chem Sci. 2022 Nov 11;13(45):13600–10. doi: 10.1039/d2sc05023d (PMC9682897; doi:10.1039/d2sc05023d)
Supplement: SC-013-D2SC05023D-s012 [file SC-013-D2SC05023D-s012.xyz]

153
Coordinates from ORCA-job tri-RS330-NCS
  C   -4.64251719155501      2.32352340645807      1.68807494876134
  C   -4.93318266468200      1.05018718805921      2.20119922731151
  C   -3.90015509791346      0.30445598478140      2.74372623286168
  N   -2.63542572836102      0.75209509560540      2.75698225422972
  C   -2.31626346101533      1.98319776124187      2.21189693801994
  C   -3.33089171651640      2.79150996969490      1.69662671299494
  C   -0.89024504819459      2.30085588912354      2.24320077048768
  C   -0.12104433095079      1.31771715710902      2.87297100719774
  C   1.26514625805936      1.40202880324331      3.02066993159549
  C   1.90285696155704      2.55024863911674      2.52108974279740
  C   1.16869903300622      3.56254963584066      1.87713726324117
  C   -0.23004560411797      3.42310409606894      1.73307963093112
  C   1.84611698059532      0.23433706651390      3.67612178556304
  N   0.90935397657841     -0.72582189213111      4.05462428527065
  C   1.30444312097195     -1.83849465832902      4.69601942959864
  C   2.63784556326281     -2.10179298630209      4.95268657346804
  C   3.60949138676719     -1.18275371653264      4.51457581152280
  C   3.20254869088997     -0.00003739325235      3.90102844192914
  Pt  -1.02203055699709     -0.25505168115345      3.53288197052469
  N   -1.96571370728309     -2.03451615253716      4.22550557154322
  C   1.89460424073173      4.82979874526336      1.39567442506054
  C   3.10550064037665      4.45486142647632      0.51717205561436
  C   0.96866446472749      5.73951430732499      0.57160538628011
  C   2.36960677239841      5.60859525033088      2.64209159408593
  C   -2.24250006731319     -3.08822351381558      4.67730535244867
  S   -2.65015615432543     -4.53998369756264      5.28690199979997
  C   5.05888650043859     -1.55993595452664      4.62088187237741
  F   5.87993737484869     -0.53896221249397      4.35504755483366
  F   5.36489306917836     -2.04471975522644      5.83499500006493
  F   5.35218375054017     -2.54910978366644      3.73157538013379
  C   -5.77184928441585      3.16273575673811      1.14738366350333
  F   -5.36366181699539      4.36483070235796      0.73368180098907
  F   -6.37656152717788      2.55042479491088      0.11358267401381
  F   -6.71607797843075      3.34959719450836      2.09386070164761
  H   -5.94742103800773      0.65002509666584      2.20701234665989
  H   -4.06623188411098     -0.67430526731194      3.19093418017702
  H   -3.08724485445551      3.77616089350739      1.30585945263944
  H   2.98430805863333      2.65401674612306      2.62852892865102
  H   -0.80301708031266      4.19241808828525      1.22560995177076
  H   0.51653867417410     -2.53474367462367      4.97989601190917
  H   2.91751650845697     -3.02579870903965      5.45481823321138
  H   3.93741374487275      0.73277762749381      3.57335110994950
  H   2.77462327364350      3.92976488825949     -0.39378295743575
  H   3.82817562909330      3.81243933856055      1.04380491767791
  H   3.64341731181768      5.36287606150340      0.20171019582793
  H   0.55668655318047      5.21054579143034     -0.30203137281090
  H   1.53397581907935      6.61084797602534      0.20646639950625
  H   0.12985205875569      6.11543337768684      1.17565568221972
  H   3.08064682028115      5.01535025706736      3.24009784478471
  H   1.51010834715852      5.86609185568882      3.28102450647906
  H   2.87557707535543      6.54265925357648      2.34816816154943
  C   3.93944614716184     -0.24173936776955      0.58984771028564
  C   3.04478590575467      0.68092760562302      0.03660847900685
  C   1.68992240770895      0.37711195908560      0.04355682944863
  N   1.22665482825917     -0.77239507866313      0.55542429768059
  C   2.09316258261211     -1.71024374498299      1.07715456755933
  C   3.46651004260423     -1.44911043406331      1.09219997534316
  C   1.44387260781087     -2.91200064059903      1.60865441459304
  C   0.05045527900088     -2.86905591384473      1.49060321773528
  C   -0.77377103517792     -3.91489192467478      1.91643343774305
  C   -0.17601690282167     -5.02081368921040      2.54037849971570
  C   1.22291744911936     -5.08685768817851      2.70472324250566
  C   2.02383813991424     -4.03157724548752      2.22039075376457
  C   -2.19452149650421     -3.65085044503813      1.66574365064849
  N   -2.45325497218285     -2.43876432390592      1.05846807432419
  C   -3.71146423109767     -2.05908070541439      0.79362432659179
  C   -4.80449629262751     -2.83652434271865      1.16140158277735
  C   -4.56695298950905     -4.06403051462223      1.78756911290085
  C   -3.25768438457425     -4.48772361643017      2.00807949212089
  Pt  -0.76696813289329     -1.30508608493376      0.71342210890109
  N   -1.61565442457942      0.33489299711745     -0.29077835582110
  C   1.90520081806168     -6.29138624517183      3.37788963484915
  C   2.76280199468211     -7.03027222144295      2.32834249200711
  C   2.81133876576802     -5.80553275743176      4.52873312145895
  C   0.88243431270677     -7.27836911581350      3.96329472058721
  C   -1.68726903659638      1.40091731704065     -0.80690181173207
  S   -1.78668534044540      2.86740740792568     -1.47795831571598
  C   -5.71539868197379     -4.90880267448328      2.29123308879529
  F   -5.45704832958005     -6.21879821397735      2.14594403048524
  F   -5.93814750753128     -4.68499048004876      3.59401640657918
  F   -6.85266622237361     -4.63858124165059      1.63163509285739
  C   5.39321000762740      0.14127970774978      0.72874628688312
  F   6.15180729287975     -0.88027082336999      1.13999419251756
  F   5.89642253781369      0.60150165168059     -0.42392181173636
  F   5.51957520089984      1.13384824863273      1.64070089613835
  H   3.38397541121538      1.63511333577128     -0.36374143287424
  H   0.94326530640276      1.07488340279517     -0.33814901146554
  H   4.14932916719496     -2.16770561160988      1.54210588546952
  H   -0.80363238148691     -5.82558755164452      2.91813413069303
  H   3.10746376259266     -4.08233238188221      2.34235841979224
  H   -3.81990738567173     -1.09962914692083      0.28672728291493
  H   -5.81791464722368     -2.49078334831134      0.95982040598847
  H   -3.05855394818536     -5.44390593081655      2.48619771876220
  H   3.54652366655163     -6.37781245483058      1.91310912741865
  H   2.13995071043014     -7.38321973256306      1.49146248795380
  H   3.25822265967104     -7.90462230442075      2.78090140916800
  H   3.59413225005218     -5.11420700564014      4.18177851170465
  H   3.31581415662217     -6.66211657539209      5.00342039115236
  H   2.21711422515791     -5.29497770440984      5.30097101664184
  H   0.25420717290361     -7.73044168195998      3.18031087562185
  H   0.22043584318699     -6.79235734051589      4.69662455026091
  H   1.40920859810630     -8.09866087938774      4.47455906603113
  C   3.34170580180608      1.62981843010982      6.68640127747533
  C   2.72400470532292      2.69123600277352      6.01160726145268
  C   1.34797979603818      2.65682790937327      5.83472970759456
  N   0.59851306017622      1.63985354557472      6.28861980358324
  C   1.18785499625862      0.57560976430154      6.95075263911370
  C   2.56703555416518      0.57325306122810      7.16172705734940
  C   0.25490998914039     -0.48747272396606      7.32989609803770
  C   -1.06053599902973     -0.22263482930850      6.93570761636276
  C   -2.11175066190871     -1.12178754715628      7.15273807617067
  C   -1.82272842334245     -2.33956100463049      7.78450308871697
  C   -0.50319965337353     -2.65844964432054      8.16499742290652
  C   0.52432490524854     -1.72023125211216      7.94155118739436
  C   -3.37462280851932     -0.65961148853204      6.57457482503547
  N   -3.33107644312394      0.63266126762971      6.07645665932776
  C   -4.43138009520349      1.20352475337806      5.55816908886053
  C   -5.61350611365518      0.49935484662925      5.39700122906101
  C   -5.63293469235435     -0.85902355621829      5.75155957147950
  C   -4.52772753337327     -1.42641866454908      6.38187328633014
  Pt  -1.43096875440925      1.41860297102792      5.99272713179092
  N   -1.84849443348285      3.27197228259180      5.09361345042643
  C   -0.13757305066111     -4.04521939372257      8.72136193538032
  C   0.67170548631970     -4.78396346473140      7.63108142710356
  C   0.71109337241973     -3.90967883135616     10.00104413320152
  C   -1.38275727699832     -4.88292919930888      9.05342293909400
  C   -1.90055500695945      4.29640481994321      4.50123469009688
  S   -1.97703101473079      5.68124650223663      3.66590219763659
  C   -6.78480020212927     -1.71077850770279      5.28718909139536
  F   -6.79223137750116     -2.92269986640237      5.84549187936503
  F   -7.96985633387049     -1.12892481655837      5.52821987608783
  F   -6.70244845585395     -1.88034303677656      3.94113579499309
  C   4.83816571359924      1.64488714354491      6.86779284292689
  F   5.21403721289489      2.54671088493951      7.78866147644119
  F   5.30790632994940      0.44900069486062      7.25501399548199
  F   5.45517561562000      1.97573397518891      5.71720962884538
  H   3.30012789657084      3.52588126263562      5.61208226640658
  H   0.81317613556743      3.44512302560926      5.30432389068890
  H   3.03495438241640     -0.27419214103095      7.66007237143840
  H   -2.61846289490615     -3.06259501627053      7.94631691412041
  H   1.54809057880119     -1.97056971853205      8.22638144160341
  H   -4.31744064387351      2.23464947791615      5.21977549867474
  H   -6.47620907489727      0.98332610537610      4.93959209600552
  H   -4.52252232200625     -2.48228556362194      6.65194300873130
  H   1.60299604229398     -4.24550442892575      7.39371333497298
  H   0.07748094177665     -4.87252844427534      6.70807270843970
  H   0.94773247214318     -5.79759287823031      7.96513714925808
  H   1.65835186729817     -3.37892154567395      9.82077634121231
  H   0.96500358394185     -4.90638984160855     10.39595736079714
  H   0.16048910296475     -3.36186248275870     10.78202868603712
  H   -1.99185089827652     -5.07725722612229      8.15892995989378
  H   -2.01440769656876     -4.38607175105331      9.80679590282193
  H   -1.07411645546883     -5.85635938473879      9.46488682185882
