# Supplementary material for: Near-infrared electroluminescence beyond 940 nm in Pt(N^C^N)X complexes: influencing aggregation with the ancillary ligand X
Source: Chem Sci. 2022 Nov 11;13(45):13600–10. doi: 10.1039/d2sc05023d (PMC9682897; doi:10.1039/d2sc05023d)
Supplement: SC-013-D2SC05023D-s013 [file SC-013-D2SC05023D-s013.xyz]

153
Coordinates from ORCA-job tri-RS330-SCN
  C   -3.92870586639268     -2.44887459083124      7.75360558301532
  C   -2.69173542412021     -3.11400629396468      7.69730579302390
  C   -1.53706189735458     -2.36869256481457      7.45005616543974
  N   -1.56788946182993     -1.02730616015945      7.29484539441194
  C   -2.77516087472392     -0.34451495623487      7.41146106148070
  C   -3.96769825789942     -1.05889875613260      7.60998938182263
  C   -2.66273405000092      1.10759567452742      7.32221189637280
  C   -1.35083748153630      1.53457546000754      7.06854491342340
  C   -0.99121081622180      2.89194906503204      6.98905691376047
  C   -2.02159678227960      3.84544763496640      7.07744661330134
  C   -3.37150859009561      3.45154442193172      7.25186772365720
  C   -3.67627834893760      2.08231781882308      7.41325293977117
  C   0.44811802120284      3.09679450194796      6.82138833587601
  N   1.18598527577223      1.92117040171073      6.70273397565216
  C   2.53196131819831      1.98406329886174      6.55173211067997
  C   3.22622259087320      3.19302064659384      6.57210613043257
  C   2.50246190650279      4.38941976243762      6.72039852500216
  C   1.10090884920935      4.33190396637861      6.81667070625593
  Pt  0.04717476068562      0.20465684906140      6.88274874972826
  S   2.04975668155606     -1.18821233500732      7.26785433947722
  C   -4.47230418451033      4.52676141961958      7.20947055400619
  C   -5.88065677319632      3.90245015397806      7.22211840334194
  C   -4.32546202593964      5.46547460973931      8.42932239511137
  C   -4.31611877229766      5.33665263572644      5.89917932737779
  C   1.67250264729353     -2.79093866610402      6.97039449147987
  N   1.40405951650863     -3.92591981199797      6.75172298595237
  C   3.19107184192353      5.72257775879111      6.89190648212127
  F   2.64333123498530      6.66986819064464      6.08978140164270
  F   3.04914729845568      6.16673043144229      8.16996834133750
  F   4.51257122892523      5.65879094998797      6.63162421473805
  C   -5.21510797125483     -3.23701889161900      7.88348570625404
  F   -6.19584460471234     -2.50492495591319      8.45587063926962
  F   -5.66555545460032     -3.62558242281907      6.65919497893806
  F   -5.04045523613290     -4.35547113731471      8.62009103693158
  H   -2.61980432661342     -4.20298038110792      7.80543880567866
  H   -0.56004376339887     -2.86267604234820      7.34863996520735
  H   -4.92018772555337     -0.51512978874599      7.63331781955014
  H   -1.78230709568648      4.91561547724673      6.98307059559581
  H   -4.71701798909941      1.76769008031341      7.55897708535899
  H   3.04740176047714      1.02038493573360      6.42560308551249
  H   4.31845815793400      3.20170110925698      6.47096994833794
  H   0.50924129188549      5.25097485248717      6.91989683710902
  H   -6.08149538061719      3.35095026731173      8.16297336975046
  H   -6.02731740618454      3.20307770736323      6.37404509708266
  H   -6.64523227108214      4.70076549557102      7.14014086498664
  H   -4.44331619965211      4.90380423079677      9.37822642429072
  H   -5.09595550153158      6.26380490350326      8.40231808966717
  H   -3.33160654216422      5.95708356953662      8.45011078448247
  H   -4.33212779642460      4.66166225352900      5.02116646816687
  H   -3.36412374387547      5.90401544993762      5.87241788938169
  H   -5.14191305340233      6.07031549804277      5.79610546259568
  C   -2.02827359283499     -4.21920278536686      4.59341722749898
  C   -3.09095271055517     -3.29433420051459      4.61203161498495
  C   -2.80641824489755     -1.93929146112965      4.45106329913455
  N   -1.54317692293747     -1.49105525260281      4.27691680132541
  C   -0.48430208875484     -2.39002417514662      4.23525573089136
  C   -0.72302089514568     -3.76601394751480      4.39852969202269
  C   0.82219594555729     -1.78139805888887      4.02210979184822
  C   0.76733675848820     -0.38581302038864      3.90824605609431
  C   1.89789917434656      0.41827777502238      3.69286219484199
  C   3.14179936229444     -0.23158408278047      3.60246200482687
  C   3.24388314932985     -1.64037307620527      3.71638502402209
  C   2.07854793033037     -2.40665135078182      3.92332508525476
  C   1.58958022871837      1.84689183171083      3.60363566582344
  N   0.23346022398410      2.14894555406613      3.75135709710626
  C   -0.16365357060721      3.45701679754516      3.71390257066190
  C   0.73312735099349      4.50134766809664      3.52148685698596
  C   2.10789665839030      4.21628138157848      3.36788730646067
  C   2.52052395501941      2.86298503913528      3.41514976731932
  Pt  -0.96103378427094      0.48468499841359      4.05411888611641
  S   -3.01184982571119      1.91208735686951      4.14240298264631
  C   4.62698898941042     -2.30268499633655      3.60980188890968
  C   4.53480063796080     -3.83507518942744      3.73658198018789
  C   5.24289228822948     -1.95790278864806      2.23301372496426
  C   5.52437262157541     -1.76204155682993      4.74850568602307
  C   -4.33546191864699      0.98318481749375      4.53324233748355
  N   -5.29075307162950      0.33056909096377      4.80901393922003
  C   3.12964372351853      5.27117857137922      3.07872062894885
  F   4.23076466680634      5.13098914435135      3.87201014966871
  F   3.60055145189870      5.17879844098434      1.79197869191487
  F   2.65628802564212      6.52169402763547      3.23907614126765
  C   -2.31786254609637     -5.68996542298400      4.79343917006326
  F   -1.19938839110516     -6.43410285426976      4.84343309012355
  F   -3.00746098226472     -5.89292367615060      5.94894590825369
  F   -3.09392281822143     -6.17838020728840      3.78709796753723
  H   -4.12972177333650     -3.61045185709327      4.76212594199924
  H   -3.60661003614913     -1.18582094441594      4.47718091372835
  H   0.12476773164833     -4.46004635260799      4.38733393302983
  H   4.05544886768724      0.35988036088134      3.43632715481572
  H   2.14527535385750     -3.49584778386773      4.00713240922288
  H   -1.23874862142307      3.64078397562079      3.84672452879407
  H   0.36719102729982      5.53462120035737      3.48401268215774
  H   3.58066066231531      2.59937959285012      3.30606023247786
  H   3.90282095601932     -4.27301878875646      2.93783786835170
  H   4.11710336426212     -4.14173028614872      4.71673295892967
  H   5.54668815870522     -4.27902692732606      3.64896922163231
  H   4.58975124746824     -2.31428815419324      1.41113880399849
  H   6.23734699525497     -2.43740567761649      2.12186093594518
  H   5.38243067041757     -0.86535433496038      2.10324040104815
  H   5.07065649022355     -1.97276952679172      5.73808121015691
  H   5.67196514485775     -0.66523231759243      4.67154717835274
  H   6.52649411519651     -2.23728538430151      4.71380844094279
  F   2.28387075457971      5.76960516673910     -0.77688496908473
  F   0.17933902162800      6.22152280866220     -1.16009662674009
  F   0.99715528811558      6.48811080223425      0.84154960306785
  C   1.04373430173529      5.69079832410709     -0.25825553406234
  H   2.67752296881114      3.45166524735604      0.05920817224080
  C   0.65439878928596      4.27006406177635      0.08631719666833
  C   1.61029197412397      3.24938634229710      0.20689415536085
  H   -1.46405451547786      4.75529627844251      0.23097600165610
  C   -0.69653336629768      3.97530302807031      0.32029937349998
  C   1.18071690890592      1.96281196180431      0.53872504972392
  H   1.88785210878701      1.12801816919713      0.65089621791659
  C   -1.08520289402427      2.66822822252032      0.63758585327706
  H   -3.60140736842528      4.06816418232306      0.78804649874065
  N   -0.12576107958883      1.66538008029410      0.73040976066396
  H   -5.00404843143581      4.80219138714830      2.50899245042953
  H   -5.51039912832272      4.78072025149288     -0.05722285743182
  C   -2.45628109937492      2.22168674754712      0.87135698681821
  C   -3.64154719506950      2.97715341905504      0.92882065290937
  H   -6.76695207713488      4.79983353291752      2.83276263036830
  C   -5.88846241063851      4.14814978699952      2.64543119230071
  H   -7.26214167782767      4.76031687703357      0.29676730399947
  C   -6.37061240566283      4.11488108062090      0.15697159012473
  H   -5.71322440837149      3.53083509935765      3.54872435009035
  S   1.19788379036569     -1.34624388357392      0.51887862090045
  H   -6.53984611922871      3.48251045221734     -0.73822611813491
  C   -6.13369130625010      3.24507866405452      1.41251869209579
  C   -4.88733511396599      2.36347510227753      1.21454026229200
  C   -2.54536691422624      0.83817783540822      1.11191225474679
  Pt  -0.91264306252585     -0.20696591552487      1.12017435845028
  C   1.14711414784177     -2.93542633503260      1.03965089805172
  C   -4.94375690280297      0.96223346370861      1.36902688351440
  C   -3.77050472185138      0.18468033225346      1.30792050700545
  H   -8.26764528464706      3.07474083871610      1.82374501685289
  C   -7.39643354096529      2.40456548776149      1.68081249514219
  H   -7.29147464068663      1.79267089794135      2.59950907325338
  H   -7.63210680954999      1.72957814503315      0.83274837636687
  N   -2.31725600933646     -1.72353761426707      1.33748552223979
  N   1.10502757178911     -4.06089925805530      1.41375658145651
  H   -5.90493134006274      0.47675125727832      1.57824080395041
  C   -3.62663643958642     -1.26021462122097      1.43137232509225
  H   -1.02762374056255     -3.37495020968399      1.29317945970914
  C   -2.07643792081203     -3.05165960360615      1.36308365485478
  C   -4.68424462814831     -2.16864608757821      1.59296035379538
  H   -5.70846812515349     -1.78589389502643      1.68856628651396
  C   -3.10130395853182     -3.99274440179114      1.49248081746167
  C   -4.42455367465518     -3.54198554949285      1.62470303154291
  H   -2.85397967706261     -5.06061075737471      1.51372551457398
  C   -5.55541393984606     -4.51790462648142      1.87733585432183
  F   -5.76329279795762     -4.67452410953308      3.21215335017862
  F   -6.71779033066820     -4.07632512115767      1.34338780983126
  F   -5.29215741541826     -5.73524825899963      1.36088368154045
