# Supplementary material for: Near-infrared electroluminescence beyond 940 nm in Pt(N^C^N)X complexes: influencing aggregation with the ancillary ligand X
Source: Chem Sci. 2022 Nov 11;13(45):13600–10. doi: 10.1039/d2sc05023d (PMC9682897; doi:10.1039/d2sc05023d)
Supplement: SC-013-D2SC05023D-s014 [file SC-013-D2SC05023D-s014.xyz]

147
Coordinates from ORCA-job tri-RS331-I
  C   -2.64794110496092      3.09336534416273      0.05485734867825
  C   -3.19896104184999      1.81153105309686      0.24546086305496
  C   -2.35802274561793      0.69997512282718      0.19016812345479
  N   -1.02960314223545      0.81510267717048     -0.02963772340022
  C   -0.45985043717338      2.07651380591649     -0.19072484495662
  C   -1.26820519288101      3.21983640328588     -0.15539891234866
  C   0.98506760271378      2.05609411240710     -0.40706857894666
  C   1.51745534375814      0.75385854481976     -0.43302797380811
  C   2.87234673070191      0.48446886567052     -0.68330092452820
  C   3.74547873235437      1.58121953715218     -0.83263360764577
  C   3.26744853206624      2.90693199792397     -0.72864614476471
  C   1.88072288380137      3.13156269496079     -0.54720484838816
  C   3.18725700178544     -0.93832488797228     -0.59492270764384
  N   2.08237617459362     -1.76194366101271     -0.39749285518140
  C   2.23679389880768     -3.10257604445460     -0.32081483282741
  C   3.49241964539873     -3.70608891093295     -0.36476485001610
  C   4.63135800150919     -2.88487393838385     -0.47903184581780
  C   4.47387223852378     -1.50113655721984     -0.60989461593790
  Pt  0.32684132486975     -0.73401191207756     -0.12046949006936
  I   -1.42687669686831     -2.81913348918486     -0.44195878309322
  C   4.22174532631286      4.11481422372943     -0.69368210657408
  C   3.83930668505329      5.12810721885808     -1.79607453264248
  C   4.09377261118748      4.77595808509767      0.70297759410734
  C   5.68991297530226      3.69585366093312     -0.89354143130571
  C   6.00699205568594     -3.49124207005711     -0.33499357140561
  F   6.97575958089928     -2.69106850285095     -0.83027478769846
  F   6.29351020836173     -3.70014683140241      0.98452221404285
  F   6.09555773188032     -4.69067881318291     -0.95188359894863
  C   -3.54389716687488      4.30723501544596     -0.00845565998803
  F   -2.89746354390613      5.42944790250793      0.39162134946633
  F   -3.97011463741330      4.52727576282619     -1.27936941071795
  F   -4.64576804927982      4.15743421299332      0.76127999629190
  H   -4.27319296421283      1.67497964700256      0.42489789333573
  H   -2.72904814601624     -0.32875032413057      0.30455508057368
  H   -0.81051540744069      4.20841905640106     -0.28609847826953
  H   4.81882189491864      1.40110306271957     -0.97326128393078
  H   1.50572539109626      4.16426513808265     -0.48019816923795
  H   1.30749809493157     -3.67974229238033     -0.19781320316483
  H   3.57371494077238     -4.79611288432570     -0.26849027251703
  H   5.34688629455719     -0.84271868140581     -0.70034230932613
  H   2.79977174688182      5.49544841561219     -1.67958066980101
  H   3.92434412868381      4.67019504928238     -2.80255152928066
  H   4.50986945512155      6.01155619711398     -1.76097084302363
  H   3.06821212024655      5.15926428190806      0.88093525778321
  H   4.79319912239294      5.63288503100827      0.79451291831390
  H   4.32513335143398      4.04179907134563      1.50212077151278
  H   5.84894556714749      3.20414282808898     -1.87496499943945
  H   6.02882900836199      3.00444338770616     -0.09578181531477
  H   6.34354207113947      4.59052200137928     -0.85953133016795
  C   2.21509254208193     -4.92960759193721      2.73592011807360
  C   3.33254733575148     -4.07259961494976      2.71979945064334
  C   3.12162822693611     -2.69544193999765      2.72265907479445
  N   1.88049711196758     -2.16203607078803      2.76578374838337
  C   0.76498955986824     -2.98914974017783      2.85801669532337
  C   0.92943571401945     -4.38028738353933      2.81129378719173
  C   -0.50447294825963     -2.27553299972894      2.99920777590025
  C   -0.35714140364599     -0.87770468121504      2.94873983309054
  C   -1.42978340731847      0.02389198125298      3.04849251505732
  C   -2.72748846940465     -0.52013594210081      3.15920366646010
  C   -2.92685926436111     -1.91913425100971      3.19896236577950
  C   -1.80520572627366     -2.78739055372864      3.13474410214047
  C   -1.00880805355544      1.42314917181022      3.00699780359604
  N   0.37442809518809      1.59546949923290      2.81169558316203
  C   0.87460867644240      2.85075064156738      2.67847326817641
  C   0.08064613980999      3.98114629964995      2.81333401465035
  C   -1.29763837698136      3.83208732100358      3.12696105705733
  C   -1.83417573939084      2.53414715806111      3.18171173860853
  Pt  1.42729980205950     -0.16159244566047      2.74072438051154
  I   4.02371380077233      0.86386389818975      2.49097944768942
  C   -4.33560409284744     -2.53758676459234      3.27742366097814
  C   -4.58752745692028     -3.36193688209617      1.99178586568410
  C   -4.42898049931043     -3.46749030036195      4.51021425663885
  C   -5.43438588405559     -1.46468207680382      3.38914781156381
  C   -2.11803101234240      5.00627450576481      3.55528231024463
  F   -3.43463275550799      4.85343570143591      3.29116492784327
  F   -2.03501122389401      5.19187845914081      4.93069264337115
  F   -1.69983738271115      6.16763158720627      3.00479448959923
  C   2.41557682123480     -6.41781077045169      2.59273331774005
  F   3.45522754609578     -6.85730930842125      3.33755077888925
  F   1.31834910353302     -7.12118238496903      2.94504266726524
  F   2.69833105482122     -6.73709832586720      1.29340607360395
  H   4.35687962898139     -4.46264940032947      2.66561111763708
  H   3.94589570334215     -1.96735914801112      2.65996136043424
  H   0.04511848677101     -5.02795277322118      2.85160226538990
  H   -3.59058057014009      0.15473650023532      3.22617921275505
  H   -1.96287199643733     -3.87523347647795      3.16176965320108
  H   1.95592970142488      2.90757517509013      2.48848503306447
  H   0.53211226064068      4.97485475583696      2.71705221647807
  H   -2.90073239922867      2.38067844878077      3.38965907365422
  H   -3.84745900039903     -4.17798158711841      1.87385581176804
  H   -4.50877474020313     -2.72349078435638      1.08922376491931
  H   -5.59929039498397     -3.81731092384833      2.01569226337968
  H   -3.68080367856596     -4.28376997445578      4.47382462156367
  H   -5.43293021308451     -3.93583720277363      4.56695799834522
  H   -4.26365755847119     -2.90566465067071      5.45174724750415
  H   -5.44737944369984     -0.79575770903754      2.50487316471354
  H   -5.31881403388642     -0.83284114190340      4.29176333046721
  H   -6.42859739225808     -1.95072741257345      3.44892278085366
  F   -5.37907952806084      0.74631012563679      6.82296690229323
  F   -4.54910400571334      2.76732922574083      6.95548365941439
  F   -4.86661081158272      1.84163820255587      5.00256961207975
  C   -4.47204196416435      1.59556025303204      6.29156976139926
  C   -3.07585987657897      1.02094288000655      6.30467920367456
  H   -3.71070364567877     -1.06788045308577      6.43334779750918
  H   -2.10857393997874      2.96713347587779      6.18016896689321
  C   -2.87070263600505     -0.37136611664663      6.32333528594770
  C   -1.97653867424854      1.87731556269844      6.19324231475513
  C   -1.57545344370131     -0.86157253101026      6.16917572823306
  H   0.44587804979758      6.08343931145098      5.03039747176265
  H   -0.11858643111541      4.17022493040837      6.15164205171923
  C   -0.68731534392729      1.33998067965353      6.05625567469938
  H   0.50023024367793      5.77803405494492      7.60958081194273
  H   -1.34874949762068     -1.93815278967523      6.14332809202243
  N   -0.51398366770515     -0.03938695708777      6.01584087632790
  H   1.62647685224678      7.41401527382994      5.20428481632675
  C   1.52672931494292      6.31623961988191      5.07835349861585
  C   1.58485137357174      6.00391195964835      7.58283997790160
  C   0.75006632016179      3.50145038165000      6.06835593333336
  H   1.70318040839490      7.09622211069738      7.73840015500899
  C   0.55424194814272      2.11000166102856      5.97070472465619
  H   1.98525582384968      6.04127130277356      4.10699053753730
  C   2.22731526570502      5.57680219438683      6.24066395933895
  H   2.06171923873243      5.47904751750937      8.43535599615394
  C   2.05706626384980      4.05336795865762      6.07067642885763
  C   1.69048993678145      1.28996556184264      5.83395916891782
  Pt  1.44590658549811     -0.62494661000693      5.74203366866218
  H   3.78601169318077      7.09456875532984      6.37682078186852
  C   3.70945759956405      5.99556271895562      6.25471889759247
  I   1.17426221788606     -3.29871470645065      6.31198895303083
  C   3.17130450814107      3.18946353717096      5.96755442365099
  C   3.00024800349657      1.79417803349783      5.85905990534784
  H   4.22243287410355      5.73011463709729      5.30786911800140
  H   4.26475706380439      5.52967792959223      7.09393892052331
  H   4.18639633675700      3.60758595577071      5.98080024427272
  N   3.50271244915890     -0.54471764403587      5.70212032131039
  C   4.01462725528998      0.74197087502876      5.78402628399863
  C   4.33745344737337     -1.59772097025675      5.56006105064574
  H   3.84989800531859     -2.58291763390765      5.50895249776669
  C   5.40512197085297      0.94037153815322      5.79391837526644
  H   5.80370959734724      1.95903738469594      5.87847933799779
  C   5.72201925749169     -1.44310210140919      5.51252390539212
  C   6.26398236688863     -0.14978846250154      5.64904548589586
  H   6.36639414736556     -2.32415563881692      5.39369169510057
  C   7.76004534089636      0.05443026572947      5.55457837464569
  F   8.13605707869043      1.26507123909585      6.02995727810101
  F   8.43105605865571     -0.89200975857352      6.25395834875015
  F   8.17631817833940     -0.02612924011245      4.26784671052753
