# Supplementary material for: Near-infrared electroluminescence beyond 940 nm in Pt(N^C^N)X complexes: influencing aggregation with the ancillary ligand X
Source: Chem Sci. 2022 Nov 11;13(45):13600–10. doi: 10.1039/d2sc05023d (PMC9682897; doi:10.1039/d2sc05023d)
Supplement: SC-013-D2SC05023D-s015 [file SC-013-D2SC05023D-s015.xyz]

129
XYZ file generated by orca_plot on BaseName=tri-RS348-NCS
  C      -5.113021      0.293857      0.277213
  C      -4.672921     -1.042119      0.245006
  C      -3.295207     -1.270332      0.279524
  N      -2.432783     -0.234872      0.344719
  C      -2.953043      1.074438      0.351154
  N      -4.257577      1.331308      0.317208
  C      -1.926779      2.111804      0.372470
  C      -0.621910      1.594376      0.394189
  C       0.515937      2.413383      0.400556
  C       0.337933      3.811875      0.376056
  C      -0.962660      4.368426      0.361623
  C      -2.091094      3.508544      0.367005
  C       1.763726      1.658223      0.425900
  N       1.577027      0.260927      0.463806
  C       2.666436     -0.532492      0.546753
  C       3.946601      0.024146      0.571677
  C       4.049626      1.426309      0.499566
  N       2.967065      2.224069      0.436110
  Pt     -0.385775     -0.325540      0.407492
  N      -0.130269     -2.404957      0.420839
  C      -1.192484      5.888270      0.293960
  C      -1.928172      6.205749     -1.031382
  C      -2.051668      6.332312      1.499433
  C       0.133643      6.670323      0.312070
  C       0.012448     -3.590362      0.426189
  S       0.205891     -5.201416      0.432897
  H      -6.187653      0.540447      0.257206
  H      -5.374492     -1.884863      0.185961
  H      -2.846216     -2.272630      0.251937
  H       1.231281      4.447728      0.353685
  H      -3.113511      3.912564      0.371355
  H       2.474636     -1.613062      0.596119
  H       4.831632     -0.621233      0.649273
  H       5.032716      1.925885      0.505020
  H      -2.919745      5.710349     -1.072192
  H      -1.327988      5.860558     -1.898373
  H      -2.095421      7.298243     -1.133094
  H      -3.020826      5.797791      1.544670
  H      -2.258979      7.421427      1.446649
  H      -1.528257      6.125892      2.455331
  H       0.778904      6.399252     -0.547301
  H       0.702792      6.487698      1.246869
  H      -0.071590      7.758401      0.255342
  C       3.158205     -3.550206     -2.277602
  C       3.689278     -2.247729     -2.252827
  C       2.784844     -1.184921     -2.344526
  N       1.460862     -1.419958     -2.437849
  C       1.013192     -2.750809     -2.465817
  N       1.842975     -3.791924     -2.396458
  C      -0.438013     -2.883045     -2.557381
  C      -1.097786     -1.643216     -2.597787
  C      -2.495576     -1.539398     -2.669914
  C      -3.258585     -2.722609     -2.588500
  C      -2.623904     -3.982648     -2.454537
  C      -1.208840     -4.057498     -2.495916
  C      -2.955573     -0.152187     -2.727438
  N      -1.919612      0.792546     -2.657623
  C      -2.240868      2.102660     -2.649492
  C      -3.577607      2.504545     -2.734677
  C      -4.551597      1.497690     -2.822061
  N      -4.242037      0.188889     -2.816368
  Pt     -0.043730     -0.030676     -2.487051
  N       1.100854      1.717056     -2.580767
  C      -3.465597     -5.228946     -2.121519
  C      -2.667093     -6.532075     -2.322013
  C      -3.849781     -5.118523     -0.622109
  C      -4.741282     -5.291033     -2.988123
  C       1.188223      2.910259     -2.689487
  S       1.305104      4.516686     -2.826327
  H       3.816085     -4.433059     -2.203829
  H       4.768171     -2.059829     -2.169409
  H       3.083989     -0.126337     -2.348622
  H      -4.355131     -2.638161     -2.589632
  H      -0.685948     -5.017753     -2.412405
  H      -1.407409      2.817080     -2.575715
  H      -3.838452      3.570630     -2.718640
  H      -5.623167      1.750765     -2.888621
  H      -1.799931     -6.589335     -1.634721
  H      -2.296879     -6.626121     -3.363243
  H      -3.316344     -7.406006     -2.111720
  H      -2.938090     -5.067556      0.009115
  H      -4.446394     -5.998823     -0.302335
  H      -4.457164     -4.209167     -0.432153
  H      -4.488141     -5.330300     -4.067170
  H      -5.404555     -4.417821     -2.826857
  H      -5.329064     -6.198479     -2.739792
  H      -3.475856     -5.313998      3.075496
  H      -4.971427     -3.239991      3.018025
  C      -3.050043     -4.297926      3.138867
  C      -3.879053     -3.161966      3.101268
  N      -1.715743     -4.214346      3.258252
  H       2.973549     -5.970803      4.226380
  H       2.486743     -6.058771      2.496821
  H       1.028952     -4.796845      3.280551
  H       4.152765     -6.489785      2.979935
  C       3.313603     -5.794752      3.185495
  C      -3.257143     -1.911894      3.180301
  C      -1.160990     -3.003141      3.315418
  H      -3.803607     -0.957385      3.173305
  C       1.307682     -3.738733      3.352430
  N      -1.915521     -1.819504      3.273926
  C       0.278782     -2.781737      3.404875
  H       4.787153     -4.188164      4.931449
  C       3.779508     -4.339801      2.981424
  H       5.818220     -4.832993      3.610849
  C       2.663721     -3.328595      3.305163
  C       5.028846     -4.092208      3.853326
  H       3.238525     -4.317714      0.848446
  H       4.924202     -4.860734      1.169641
  C       4.133250     -4.146979      1.482856
  C       0.621036     -1.418976      3.430068
  S      -4.097730      3.473163      3.306605
  Pt     -0.788408     -0.106907      3.300320
  H       5.464053     -3.085781      3.691656
  C      -3.077783      2.220968      3.345046
  C       2.978368     -1.952078      3.423743
  N      -2.330522      1.282495      3.356423
  H       4.506592     -3.119644      1.290046
  C       1.954723     -0.984959      3.495275
  H       4.022878     -1.607604      3.418704
  N       0.838124      1.138534      3.447339
  C       2.070603      0.471842      3.530650
  H      -0.149161      2.967333      3.309770
  C       0.835272      2.486509      3.404150
  N       3.236965      1.113862      3.608279
  C       3.222968      2.458607      3.586381
  C       2.035570      3.200149      3.475920
  H       4.201862      2.963331      3.646821
  H       2.035789      4.296907      3.430873
