# Supplementary material for: Near-infrared electroluminescence beyond 940 nm in Pt(N^C^N)X complexes: influencing aggregation with the ancillary ligand X
Source: Chem Sci. 2022 Nov 11;13(45):13600–10. doi: 10.1039/d2sc05023d (PMC9682897; doi:10.1039/d2sc05023d)
Supplement: SC-013-D2SC05023D-s016 [file SC-013-D2SC05023D-s016.xyz]

129
Coordinates from ORCA-job tri-RS348-SCN
  C   -4.53970122274625      2.27413091648143      2.74462309854965
  C   -4.57942345582621      0.87721786451685      2.64815021604714
  C   -3.35778027905838      0.19352715473878      2.61915458676533
  N   -2.19278581103863      0.86586459938267      2.69498064846405
  C   -2.24384285984497      2.26339295565565      2.78114709342203
  N   -3.38374609517569      2.95565359829662      2.81526903511191
  C   -0.93338527583056      2.90666988385820      2.81461992901434
  C   0.12622880067711      1.99197579578604      2.73323963923860
  C   1.46609067205005      2.39951239226133      2.78938257317039
  C   1.75390723578529      3.77537310812577      2.85385875381238
  C   0.70794862509655      4.72969837699348      2.88779341985264
  C   -0.63634736403919      4.28007535918016      2.88961321166897
  C   2.40898104836299      1.28104853530754      2.75823449202938
  N   1.79951912954226      0.02503609466685      2.70439979470135
  C   2.59177948162519     -1.06913641802789      2.68768516576445
  C   3.98091936942479     -0.94359858508005      2.71892838420524
  C   4.50928462549019      0.35655245004477      2.76474381661690
  N   3.73034308620436      1.44860685934947      2.80221824013738
  Pt  -0.26457933933846      0.09202459964615      2.63099761410439
  S   -0.44152084951670     -2.30614308944478      3.12841775535994
  C   0.98764364549123      6.24449988044758      2.92136702410047
  C   0.32753438026365      6.90369716809857      1.68607738693883
  C   0.38662410936074      6.84697197010289      4.21341755507687
  C   2.49562680487385      6.55450929231232      2.88854182797287
  C   -2.03568338813516     -2.79339880485707      2.97472452688724
  N   -3.16660184607364     -3.13157546635203      2.86764200909852
  H   -5.46706674218242      2.87131939520238      2.75894550405389
  H   -5.52209621092392      0.31901097132478      2.57925421768127
  H   -3.30978135748745     -0.90417067471335      2.53934316411196
  H   2.80872030363849      4.07972931649540      2.86660210415847
  H   -1.47432509145788      4.99161258897010      2.93972043287121
  H   2.08409240557174     -2.04403392987853      2.65132193828022
  H   4.62506333876190     -1.83159126703838      2.68408801560178
  H   5.59878700922282      0.52561082587759      2.77079662786199
  H   -0.77199809611059      6.76084287103981      1.68535588843148
  H   0.73316445991511      6.47510719865244      0.74628386027930
  H   0.52193409028049      7.99613014833892      1.67633796974065
  H   -0.70839644401171      6.68551320061013      4.27286352950447
  H   0.56898562775195      7.94094176409368      4.25391298320572
  H   0.84445827069036      6.38739874970429      5.11263230661089
  H   2.97841674392503      6.15932530415427      1.97195555114225
  H   3.02294116655706      6.12942566682981      3.76609237363266
  H   2.65389385750234      7.65167225967137      2.90437863638543
  C   0.82042558280152     -4.33805453746389      0.12937857161498
  C   1.94217412980342     -3.49159781088987      0.06572462020132
  C   1.72664979495018     -2.12691563332569     -0.11310288200010
  N   0.45960844813269     -1.63414778976225     -0.18533522574998
  C   -0.60446734795125     -2.54984189647164     -0.11127328453094
  N   -0.43878412927115     -3.85648653922387      0.02886842124541
  C   -1.92447738756295     -1.92123418460985     -0.21418084990968
  C   -1.86389561578525     -0.52310173523677     -0.30358049683570
  C   -3.00724712086349      0.28809938173907     -0.37726705542967
  C   -4.26996397412546     -0.33719860882367     -0.42422411514733
  C   -4.37052502894539     -1.74406512454054     -0.37714454975932
  C   -3.19049954040282     -2.52631491902589     -0.24474889575329
  C   -2.71051765354267      1.71244200227220     -0.36676166610538
  N   -1.33620857727563      2.01138236722587     -0.33818266114702
  C   -0.96922206835775      3.30848845333949     -0.28291790235100
  C   -1.92724423519088      4.32328450869763     -0.25323041187769
  C   -3.28056969000586      3.93874887375474     -0.27187498736661
  N   -3.65827930352661      2.65437463400188     -0.33903469862637
  Pt  -0.12298595421561      0.34040948635069     -0.31003270951026
  S   1.96041881286932      1.72537046197287     -0.35814945276367
  C   -5.72916702998035     -2.45759700198805     -0.47294809213220
  C   -5.67792639802953     -3.46222981807374     -1.64956040900748
  C   -6.00095819702320     -3.20742869518905      0.85174489951187
  C   -6.87766912276153     -1.46498769162261     -0.73373504428031
  C   3.30383766753255      0.74069528956794     -0.35837521383559
  N   4.28020210653320      0.06461398842636     -0.33504190468692
  H   0.92530707369226     -5.42620926870237      0.26802382138158
  H   2.96850023346175     -3.87989412055400      0.11535213301276
  H   2.55500143411856     -1.41217249319310     -0.21276192090705
  H   -5.15731701688752      0.29899510435483     -0.52518180671855
  H   -3.24607091584510     -3.62128746172282     -0.16406352692356
  H   0.11105228322849      3.51674433906113     -0.25060650023824
  H   -1.61801412822340      5.37461305382059     -0.19869449919059
  H   -4.08654905183249      4.69070830036543     -0.23321760832402
  H   -4.91523326715345     -4.24948519445625     -1.48450659568532
  H   -5.43190569810035     -2.94406337842999     -2.59843868838016
  H   -6.65859625072087     -3.96771031000107     -1.76734598702911
  H   -5.18566884782850     -3.90941241790412      1.11247965607224
  H   -6.95140659904177     -3.77685994768231      0.78470184545411
  H   -6.08184796194006     -2.49625187273961      1.69882692752104
  H   -6.72065535204774     -0.88249362601265     -1.66382143472760
  H   -6.99796447910319     -0.74733947140898      0.10377581224096
  H   -7.83373628773016     -2.01758577173380     -0.83165739707699
  H   -0.92163076874626      5.75559084953107     -3.81116237739099
  H   -3.21944661491983      4.65241512205828     -3.54803044111516
  C   -1.02682893438240      4.66300390443916     -3.69137240186399
  C   -2.28975825436462      4.06822040277652     -3.54355092943713
  N   0.10792925688707      3.94880874711889     -3.68644630595178
  C   -2.33428868098579      2.67921022141790     -3.38267751081720
  H   2.79909900937235      3.15982665391747     -3.82447139595465
  H   4.63883861895026      2.92894785782652     -5.40916875058210
  H   4.68747344439930      3.55314575191421     -2.87328554917594
  C   0.02154448581889      2.62090327926476     -3.54744177956883
  H   -3.28698896391681      2.14108268464999     -3.25385314838603
  H   6.34264976408393      2.38370202952961     -5.28358927551415
  H   6.38249204880787      2.98843045008055     -2.80267324994715
  N   -1.19962700807735      1.94931544897343     -3.38357049267387
  C   5.28661499269099      2.06102487861527     -5.16956952506418
  C   2.54418268451866      2.09833007075644     -3.69016127376159
  C   5.32580390736696      2.66172122180068     -2.71235021220378
  C   1.18744469656538      1.74980134644155     -3.55549879755698
  N   -5.20838634475283      0.95730757423188     -3.32896123487653
  H   5.08377570262722      1.27096392140625     -5.92129311592292
  H   5.16168092719207      2.30050673630452     -1.67871861249063
  C   5.03140125740018      1.53860430720574     -3.73544764653252
  C   3.55586620200973      1.10985082430074     -3.62562958703226
  C   -4.37758184858825      0.12713605792895     -3.49725626330837
  C   0.86434760156319      0.40038290376351     -3.35081875160614
  H   7.03722130711063      0.72275766631364     -3.48616686416507
  Pt  -1.00201692828118     -0.10009157582597     -3.17261450533049
  C   5.98785958180455      0.36687165745816     -3.44327881122607
  C   3.18529182206061     -0.24820612883102     -3.46911894414599
  S   -3.20664597989251     -1.04910059134292     -3.71279952332300
  C   1.83168174183295     -0.61576816199946     -3.34539197070548
  H   5.88643165146748     -0.44812407810508     -4.18864594192912
  H   5.80401518024357     -0.04857230421007     -2.43189275056893
  H   3.94223886490699     -1.04162382909007     -3.42733867085838
  N   -0.13675805770803     -1.96836248733611     -3.14750582018556
  C   1.25859202932347     -1.95906671007840     -3.23010219952469
  H   -1.86642091576368     -3.14282091821226     -2.97457586809814
  C   -0.77054424792895     -3.16844700570195     -3.05800041669623
  N   1.99733616962771     -3.06493162122728     -3.22182146038152
  C   -0.03706845167699     -4.35440515932049     -3.06917548124116
  C   1.36085728603678     -4.25552493160118     -3.14169129587165
  H   -0.54795079717570     -5.32281192005646     -2.98811337710300
  H   1.99790266737282     -5.15535895207569     -3.13778860582388
