# Supplementary material for: Near-infrared electroluminescence beyond 940 nm in Pt(N^C^N)X complexes: influencing aggregation with the ancillary ligand X
Source: Chem Sci. 2022 Nov 11;13(45):13600–10. doi: 10.1039/d2sc05023d (PMC9682897; doi:10.1039/d2sc05023d)
Supplement: SC-013-D2SC05023D-s017 [file SC-013-D2SC05023D-s017.xyz]

123
Coordinates from ORCA-job tri-RS351-I
  C   -3.60582444490091     -1.75376246714762     -0.31158057480903
  C   -3.70456151966586     -0.34777026075647     -0.30208042145716
  C   -2.52146691717672      0.38913185115124     -0.24720214772086
  N   -1.32357536585636     -0.23341448331572     -0.20047714392825
  C   -1.31342856041162     -1.64520007676099     -0.19154982108956
  N   -2.42045581530004     -2.38473436861002     -0.24886609777899
  C   0.02597199962472     -2.21769744394076     -0.11161757083357
  C   1.04216968452882     -1.25116880029228     -0.08827834290943
  C   2.40295631050769     -1.57866757027323     -0.02864633163269
  C   2.76324018149844     -2.93464653302118      0.02117628621479
  C   1.76711562733841     -3.94332522447169      0.01901448236703
  C   0.40149498180977     -3.57292733027515     -0.05406100340327
  C   3.27868798409108     -0.40822386313412     -0.00401547233620
  N   2.58554342824298      0.81397256141398     -0.05274591427702
  C   3.31105183241684      1.95793161362400     -0.05696794304655
  C   4.70538353950077      1.91212846119767     -0.00993030566530
  C   5.31747792923175      0.64526477395158      0.05802245615042
  N   4.60198426983545     -0.49353939854878      0.06177727779551
  Pt  0.53966829297881      0.62363100348302     -0.12574448025453
  I   -0.11738051274409      3.33064375162719     -0.17358034314363
  C   2.12462785839204     -5.43684955413314      0.12940981234221
  C   1.52426853550026     -5.98895591357117      1.44513616912105
  C   1.53075382817456     -6.20147147818391     -1.07686490995967
  C   3.64709182425424     -5.66531115925883      0.15134581896085
  H   -4.50541173004095     -2.38780737299444     -0.36812165206668
  H   -4.67419919801923      0.16557351258875     -0.34077046850434
  H   -2.48733530057892      1.48950756934832     -0.24725506221154
  H   3.83108283428559     -3.18035492527574      0.07691230984532
  H   -0.39443877310769     -4.33279005237573     -0.06333388078646
  H   2.72637343097576      2.89071936172130     -0.10024885904705
  H   5.29221528460568      2.84132129627513     -0.01817675706501
  H   6.41429592816605      0.54194547449405      0.10876563024100
  H   0.41949337108804     -5.89123120801147      1.45963419885707
  H   1.92755085295547     -5.43887881548309      2.31977583562211
  H   1.76870517946539     -7.06454976566977      1.56904529608034
  H   0.42583844056993     -6.11541189967189     -1.11429534778342
  H   1.77842383311421     -7.28147906988257     -1.01597061695800
  H   1.93996191883573     -5.80975695397656     -2.03087604827789
  H   4.12342604608076     -5.17036030409812      1.02103476030235
  H   4.13202285102898     -5.28421482360221     -0.76990704054028
  H   3.86422145385343     -6.75026978836563      0.22278185052392
  C   2.22581067400666      4.75881769253171      3.19164745630152
  C   3.22465894410324      3.78729957277235      3.00263318281209
  C   2.81642861593230      2.45346234555276      2.91398674680348
  N   1.50707897742609      2.13200214537615      2.96800081371589
  C   0.57400318678881      3.16937676380048      3.10245244846838
  N   0.92155636676375      4.44777996637994      3.24780238008680
  C   -0.81738112846350      2.71857814288368      3.07327620386543
  C   -0.94065344122217      1.32906458509967      2.90944774562518
  C   -2.18589488213229      0.68618682020121      2.87454271324174
  C   -3.35442702043294      1.47806559786048      2.88635998051618
  C   -3.26385631188839      2.88554106417419      2.97282724550863
  C   -1.98672588084738      3.49180150167962      3.10854831952436
  C   -2.07518346418489     -0.76757218726839      2.83382789340919
  N   -0.75169812858656     -1.23341549115724      2.82649461427024
  C   -0.54510882762970     -2.56618170617023      2.80998459531875
  C   -1.62469586988839     -3.45365053248148      2.80382325240187
  C   -2.91727316669501     -2.90353900854462      2.80941721403054
  N   -3.13562897922380     -1.57854391991952      2.83008632562143
  Pt  0.67122671725035      0.25949397424755      2.82043183778954
  I   2.87522932828317     -1.22780418224471      3.48769296655282
  C   -4.50577743775131      3.79165093285241      2.88990481405755
  C   -4.63410889278360      4.61428183227325      4.19324128967236
  C   -4.33626597799841      4.74576505093894      1.68230651178566
  C   -5.79903166351226      2.98055074475455      2.68919805839165
  H   2.48475787737284      5.82577772999127      3.30450167663518
  H   4.29052058787217      4.04821837238646      2.95156777831793
  H   3.51435761575777      1.60686461409544      2.82740534440681
  H   -4.32467627753477      0.96785362458688      2.82169887648747
  H   -1.88432513262514      4.58369060020596      3.19621173059656
  H   0.50748572103073     -2.88781100366742      2.81190302223167
  H   -1.45256515420116     -4.53788656557753      2.78726318214077
  H   -3.81012676290748     -3.55151517490387      2.79494544194300
  H   -3.73842990660470      5.24237146771027      4.37092922174006
  H   -4.75881520835493      3.94801593332626      5.07104300110562
  H   -5.51391819483475      5.28910883027830      4.14286483388098
  H   -3.44341252352475      5.39273287520257      1.78923413299943
  H   -5.22364260687384      5.40447636843339      1.57876399356882
  H   -4.21528906306147      4.17328959227072      0.74095342829081
  H   -5.98979196605013      2.28712726588801      3.53315984550368
  H   -5.76743582613632      2.38461351252724      1.75410332011053
  H   -6.66664422657921      3.66715211924895      2.61786957648264
  H   -2.91953514470474     -4.16729496133564     -3.36601802365283
  C   -2.13550887849602     -3.39266282350320     -3.31250995915388
  H   -0.45465693525444     -4.78838466407337     -3.10051792354329
  C   -0.78383226855120     -3.74342255613470     -3.16737135674396
  N   -2.54531391335028     -2.11773308817548     -3.38935177564850
  H   -5.89055085670660      1.23652495000590     -2.82036358907475
  C   0.14738447115671     -2.70265976198671     -3.08906333613317
  H   -5.80979072809663      1.39729110799679     -4.60571665549049
  H   -4.09602737228432      0.21119575419937     -3.52240414902982
  C   -1.62058471109351     -1.15655445364088     -3.30734829920943
  C   -5.87028003046110      1.96575353416057     -3.65552227754660
  H   -6.83836240130129      2.50607256458276     -3.64586380647547
  H   1.23045133291694     -2.86222866488121     -2.96651764889286
  N   -0.25184208431329     -1.41900040652936     -3.16220600440364
  C   -3.21521690998667      0.86575109342727     -3.49105282037496
  C   -1.94498735958195      0.26347347602358     -3.37483314462345
  C   -4.71010452737182      2.96861405169972     -3.51493694025449
  C   -3.33705883507483      2.27247560737325     -3.53990891583837
  H   -4.78797564237583      2.96252970280536     -1.31625374717278
  H   -4.69814692471372      3.50228072380049     -5.64980980721945
  C   -4.84527069327159      3.69098195123418     -2.15123916319408
  H   -5.81752979231605      4.22179692690606     -2.07856705950973
  C   -4.81176176113922      3.99749892608922     -4.66408004354631
  C   -0.81396430836062      1.08769665860210     -3.29142073481800
  H   -5.79924150517143      4.50317183111518     -4.64336378506317
  Pt  0.92721053733799      0.27293311420461     -3.06602248211970
  I   3.39036547550645     -0.86230537953502     -3.46756218237669
  C   -2.16184786454931      3.07101747579380     -3.54568700747301
  C   -0.89316170131857      2.48303004176857     -3.43198593314730
  H   -4.03544855925629      4.43185593832509     -1.99835878236838
  H   -4.03509391725090      4.78388254375354     -4.58875332361983
  H   -2.22165847664896      4.16788366616574     -3.60504314954873
  N   1.48289274878502      2.24922914820930     -3.19104978186344
  C   0.41663316082417      3.13513113491947     -3.38809928663805
  C   2.72228170192411      2.76107287901575     -3.05676084847927
  H   3.52997242471005      2.02675164025884     -2.91181516492868
  N   0.58162934607746      4.44837592396370     -3.55700571116654
  C   2.93221487921331      4.14111838849286     -3.13515176612613
  C   1.81773542994749      4.94876073604176     -3.42342873550222
  H   3.94023590386769      4.56080638806182     -3.01471335749235
  H   1.92622460552651      6.03948668742887     -3.55379216368689
