# Supplementary material for: Near-infrared electroluminescence beyond 940 nm in Pt(N^C^N)X complexes: influencing aggregation with the ancillary ligand X
Source: Chem Sci. 2022 Nov 11;13(45):13600–10. doi: 10.1039/d2sc05023d (PMC9682897; doi:10.1039/d2sc05023d)
Supplement: SC-013-D2SC05023D-s018 [file SC-013-D2SC05023D-s018.xyz]

51
XYZ file generated by orca_plot on BaseName=RS330_Pt-NCS
  C       0.696474      0.681190     -1.263650
  C       0.549540     -0.146997     -2.376130
  C       1.687213     -0.757031     -2.899514
  N       2.902831     -0.570816     -2.368254
  C       3.068024      0.245112     -1.266558
  C       1.960220      0.879815     -0.704716
  C       4.454987      0.353816     -0.792297
  C       5.344820     -0.403155     -1.567232
  C       6.716283     -0.439477     -1.294316
  C       7.211257      0.300056     -0.206996
  C       6.343921      1.068015      0.592631
  C       4.963834      1.087440      0.287034
  C       7.453435     -1.285088     -2.240390
  N       6.671337     -1.887542     -3.201391
  C       7.224873     -2.686460     -4.127145
  C       8.592170     -2.934449     -4.164925
  C       9.403107     -2.325530     -3.201072
  C       8.834470     -1.501874     -2.234514
  Pt      4.661312     -1.417364     -3.055451
  N       3.913681     -2.526535     -4.687637
  C       6.852717      1.888195      1.791365
  C       6.520386      3.379058      1.565566
  C       6.157619      1.392269      3.077866
  C       8.372213      1.756308      1.981443
  C       3.470054     -3.139765     -5.596742
  S       2.859651     -3.983317     -6.847098
  C      10.893556     -2.570513     -3.231011
  F      11.537411     -1.909597     -2.258314
  F      11.170778     -3.877757     -3.087023
  F      11.419313     -2.181475     -4.405522
  C      -0.494505      1.380541     -0.650345
  F      -0.626519      1.063628      0.649394
  F      -0.354735      2.716011     -0.717361
  F      -1.640278      1.059922     -1.265869
  H      -0.422025     -0.321912     -2.836235
  H       1.634982     -1.414341     -3.768715
  H       2.094320      1.522700      0.166000
  H       8.277190      0.277580      0.017368
  H       4.289238      1.684814      0.903957
  H       6.540924     -3.128810     -4.852915
  H       9.003159     -3.586959     -4.935847
  H       9.452156     -1.022598     -1.476106
  H       5.436693      3.547464      1.470493
  H       7.004965      3.753353      0.649548
  H       6.880473      3.981825      2.414990
  H       5.064052      1.504295      3.021737
  H       6.510153      1.969911      3.947822
  H       6.381112      0.328439      3.257667
  H       8.927982      2.121789      1.103852
  H       8.672624      0.713735      2.170453
  H       8.687724      2.356822      2.848526
