# Supplementary material for: Near-infrared electroluminescence beyond 940 nm in Pt(N^C^N)X complexes: influencing aggregation with the ancillary ligand X
Source: Chem Sci. 2022 Nov 11;13(45):13600–10. doi: 10.1039/d2sc05023d (PMC9682897; doi:10.1039/d2sc05023d)
Supplement: SC-013-D2SC05023D-s019 [file SC-013-D2SC05023D-s019.xyz]

51
XYZ file generated by orca_plot on BaseName=RS330_Pt-SCN
  C      -1.265890     -0.878019     -3.234561
  C      -0.815714     -0.113934     -4.310422
  C       0.477023      0.404382     -4.258589
  N       1.292264      0.186061     -3.217967
  C       0.865327     -0.575019     -2.148704
  C      -0.420906     -1.113392     -2.148666
  C       1.851557     -0.720057     -1.068259
  C       3.038976     -0.024475     -1.323325
  C       4.102660     -0.008914     -0.418752
  C       3.975014     -0.724632      0.784059
  C       2.800602     -1.446722      1.068224
  C       1.742112     -1.433474      0.132234
  C       5.242232      0.783238     -0.898747
  N       5.071046      1.339014     -2.148284
  C       6.049307      2.072624     -2.701613
  C       7.252003      2.316788     -2.045902
  C       7.435350      1.774224     -0.770821
  C       6.430756      0.998955     -0.197226
  Pt      3.218548      0.932672     -2.995390
  S       3.455161      2.208909     -5.173528
  C       2.640122     -2.266605      2.360250
  C       1.392595     -1.779948      3.128069
  C       2.470393     -3.756395      1.989818
  C       3.859681     -2.133327      3.285778
  C       3.587190      0.894214     -6.215406
  N       3.672968     -0.008564     -6.957297
  C       8.705595      2.072061     -0.007896
  F       8.681154      3.321682      0.489187
  F       8.884520      1.235054      1.024648
  F       9.784731      1.981376     -0.801085
  C      -2.659434     -1.463620     -3.218520
  F      -2.620151     -2.805526     -3.289046
  F      -3.302176     -1.147516     -2.080601
  F      -3.403762     -1.025254     -4.241997
  H      -1.448482      0.091149     -5.173075
  H       0.876791      1.023736     -5.063123
  H      -0.756000     -1.703116     -1.294914
  H       4.798043     -0.725505      1.497929
  H       0.829699     -1.992493      0.349426
  H       5.846929      2.468154     -3.698684
  H       8.021012      2.918830     -2.530470
  H       6.560180      0.558625      0.790771
  H       0.473079     -1.896626      2.534539
  H       1.490455     -0.716695      3.399699
  H       1.266933     -2.362361      4.055072
  H       1.587487     -3.920311      1.353006
  H       2.346633     -4.364359      2.900757
  H       3.354081     -4.127460      1.446389
  H       4.025156     -1.089663      3.596342
  H       4.780161     -2.501010      2.806009
  H       3.697466     -2.731636      4.195495
