# Supplementary material for: Near-infrared electroluminescence beyond 940 nm in Pt(N^C^N)X complexes: influencing aggregation with the ancillary ligand X
Source: Chem Sci. 2022 Nov 11;13(45):13600–10. doi: 10.1039/d2sc05023d (PMC9682897; doi:10.1039/d2sc05023d)
Supplement: SC-013-D2SC05023D-s020 [file SC-013-D2SC05023D-s020.xyz]

49
XYZ file generated by orca_plot on BaseName=RS331_Pt-I
  C       0.924600      0.473609     -0.160267
  C       0.325661      1.245806      0.839086
  C       1.144240      1.860124      1.780021
  N       2.481009      1.733410      1.758544
  C       3.084549      0.965787      0.787297
  C       2.308297      0.327868     -0.184260
  C       4.547694      0.903374      0.878246
  C       5.056783      1.655776      1.944668
  C       6.427554      1.741370      2.203389
  C       7.317381      1.046536      1.366154
  C       6.840118      0.276633      0.289203
  C       5.448365      0.213353      0.056587
  C       6.734252      2.581537      3.365793
  N       5.631942      3.129107      3.985360
  C       5.788323      3.911100      5.065434
  C       7.040302      4.200310      5.598176
  C       8.168356      3.653550      4.980340
  C       8.015775      2.843372      3.858369
  Pt      3.824491      2.612568      3.086282
  I       2.028633      4.027765      4.722769
  C       7.785597     -0.507236     -0.637404
  C       7.484275     -2.015893     -0.503156
  C       7.557020     -0.062850     -2.098249
  C       9.264111     -0.274406     -0.288223
  C       9.539747      3.916035      5.559249
  F       9.756760      3.153634      6.646297
  F      10.517038      3.648656      4.680248
  F       9.672901      5.196167      5.941397
  C       0.057755     -0.166281     -1.219032
  F      -0.476696      0.767312     -2.026540
  F       0.745625     -1.020189     -1.990342
  F      -0.963367     -0.842501     -0.666520
  H      -0.755513      1.375490      0.896046
  H       0.733227      2.477553      2.580361
  H       2.792863     -0.275905     -0.950578
  H       8.388385      1.104990      1.557314
  H       5.072363     -0.382933     -0.777278
  H       4.873462      4.312416      5.504482
  H       7.119404      4.843875      6.474559
  H       8.882658      2.413255      3.358024
  H       6.443344     -2.249617     -0.775181
  H       7.648922     -2.356639      0.531543
  H       8.144878     -2.597800     -1.166372
  H       6.525601     -0.255968     -2.430155
  H       8.233000     -0.613254     -2.772375
  H       7.755702      1.014523     -2.215521
  H       9.502673     -0.609808      0.733135
  H       9.541776      0.787722     -0.376103
  H       9.900095     -0.845483     -0.982016
