# Supplementary material for: Near-infrared electroluminescence beyond 940 nm in Pt(N^C^N)X complexes: influencing aggregation with the ancillary ligand X
Source: Chem Sci. 2022 Nov 11;13(45):13600–10. doi: 10.1039/d2sc05023d (PMC9682897; doi:10.1039/d2sc05023d)
Supplement: SC-013-D2SC05023D-s021 [file SC-013-D2SC05023D-s021.xyz]

43
XYZ file generated by orca_plot on BaseName=RS348_Pt-NCS
  C      -1.269155      1.065220     -1.036989
  C      -1.102316      1.977602     -2.079850
  C       0.201208      2.366429     -2.377586
  N       1.237366      1.877518     -1.683521
  C       0.986219      0.976226     -0.663503
  N      -0.236923      0.574768     -0.342414
  C       2.188431      0.504488      0.034247
  C       3.362709      1.071890     -0.474021
  C       4.614528      0.754603      0.057602
  C       4.696014     -0.155878      1.123728
  C       3.530722     -0.744601      1.652608
  C       2.276591     -0.402578      1.096273
  C       5.708519      1.461079     -0.617675
  N       5.299014      2.295066     -1.644527
  C       6.227135      2.984065     -2.320964
  C       7.576886      2.866830     -1.998849
  C       7.905721      2.006709     -0.950221
  N       6.982091      1.315987     -0.273363
  Pt      3.246824      2.318478     -1.942331
  N       3.119485      3.674526     -3.553547
  C       3.577410     -1.745084      2.820337
  C       2.789768     -1.164544      4.015170
  C       2.934139     -3.077160      2.376883
  C       5.015845     -2.031065      3.279858
  C       3.056416      4.417622     -4.471664
  S       2.969368      5.440821     -5.734347
  H      -2.267324      0.717243     -0.751289
  H      -1.948032      2.373352     -2.642313
  H       0.437362      3.074107     -3.174954
  H       5.678108     -0.394396      1.530404
  H       1.358296     -0.843387      1.489361
  H       5.867316      3.630678     -3.123932
  H       8.334925      3.426580     -2.546731
  H       8.948280      1.869837     -0.644545
  H       1.736123     -0.977302      3.756750
  H       3.232238     -0.212651      4.350311
  H       2.808410     -1.869523      4.862233
  H       1.882823     -2.944961      2.078712
  H       2.958451     -3.805522      3.203711
  H       3.478315     -3.508896      1.521574
  H       5.518252     -1.120870      3.642677
  H       5.625508     -2.461008      2.469822
  H       5.000318     -2.756207      4.108283
