# Supplementary material for: Near-infrared electroluminescence beyond 940 nm in Pt(N^C^N)X complexes: influencing aggregation with the ancillary ligand X
Source: Chem Sci. 2022 Nov 11;13(45):13600–10. doi: 10.1039/d2sc05023d (PMC9682897; doi:10.1039/d2sc05023d)
Supplement: SC-013-D2SC05023D-s022 [file SC-013-D2SC05023D-s022.xyz]

43
XYZ file generated by orca_plot on BaseName=RS348_Pt-SCN
  C       1.088832      0.217927      0.509593
  C       0.532158      0.439887      1.768208
  C       1.413764      0.596305      2.835115
  N       2.740197      0.534489      2.650630
  C       3.207723      0.303952      1.368116
  N       2.410431      0.149713      0.319421
  C       4.667855      0.246867      1.254941
  C       5.314937      0.445846      2.476093
  C       6.706177      0.448080      2.573061
  C       7.473192      0.234288      1.415674
  C       6.848700      0.022302      0.171724
  C       5.437075      0.034593      0.105190
  C       7.182792      0.680519      3.938698
  N       6.176482      0.854664      4.873238
  C       6.525604      1.050025      6.152372
  C       7.864432      1.093384      6.531605
  C       8.814717      0.920170      5.524927
  N       8.472746      0.713780      4.249338
  Pt      4.256957      0.760524      4.070129
  S       3.083887      1.324398      6.221455
  C       7.652248     -0.227167     -1.115854
  C       7.276779     -1.613138     -1.683906
  C       7.309254      0.864883     -2.152208
  C       9.168049     -0.200127     -0.865375
  C       1.600765      0.543420      6.196223
  N       0.550662      0.022001      6.192291
  H       0.453437      0.088070     -0.372621
  H      -0.545562      0.488843      1.925024
  H       1.055732      0.756555      3.852308
  H       8.559011      0.236087      1.505230
  H       4.925078     -0.120741     -0.846524
  H       5.714397      1.166511      6.874117
  H       8.146501      1.255296      7.572061
  H       9.885453      0.944965      5.752931
  H       6.204342     -1.678831     -1.923236
  H       7.513306     -2.409485     -0.960221
  H       7.841298     -1.810800     -2.609661
  H       6.239928      0.859819     -2.413455
  H       7.881990      0.701984     -3.079599
  H       7.560102      1.865473     -1.765252
  H       9.478021     -0.975953     -0.148057
  H       9.501812      0.776528     -0.481439
  H       9.700368     -0.387156     -1.810774
