# Supplementary material for: Near-infrared electroluminescence beyond 940 nm in Pt(N^C^N)X complexes: influencing aggregation with the ancillary ligand X
Source: Chem Sci. 2022 Nov 11;13(45):13600–10. doi: 10.1039/d2sc05023d (PMC9682897; doi:10.1039/d2sc05023d)
Supplement: SC-013-D2SC05023D-s023 [file SC-013-D2SC05023D-s023.xyz]

41
XYZ file generated by orca_plot on BaseName=RS351_Pt-I
  C       0.987469      0.443194      0.109021
  C       0.359004      1.620538     -0.296858
  C       1.178188      2.660085     -0.729963
  N       2.511237      2.522636     -0.751613
  C       3.053316      1.321363     -0.331209
  N       2.316973      0.301365      0.090562
  C       4.517450      1.266082     -0.392004
  C       5.086842      2.447789     -0.875793
  C       6.467558      2.592870     -1.010323
  C       7.305465      1.525235     -0.649623
  C       6.762600      0.323768     -0.155412
  C       5.359415      0.207192     -0.032765
  C       6.855104      3.906124     -1.532082
  N       5.791670      4.752823     -1.790926
  C       6.055873      5.975220     -2.272373
  C       7.366566      6.384273     -2.505842
  C       8.378823      5.469076     -2.217016
  N       8.120969      4.247952     -1.737234
  Pt      3.930138      3.920756     -1.362459
  I       2.260318      6.066491     -2.051462
  C       7.648349     -0.861389      0.265324
  C       7.431463     -1.142019      1.768121
  C       7.257380     -2.110105     -0.554033
  C       9.140780     -0.577667      0.034528
  H       0.403023     -0.413562      0.460239
  H      -0.725341      1.732354     -0.280200
  H       0.782669      3.620448     -1.067587
  H       8.382021      1.652092     -0.759137
  H       4.910744     -0.712806      0.347183
  H       5.194683      6.618281     -2.466354
  H       7.580719      7.378945     -2.897054
  H       9.431274      5.725983     -2.376558
  H       6.381386     -1.387480      1.989277
  H       7.709646     -0.264572      2.373534
  H       8.052505     -1.993451      2.090851
  H       6.207898     -2.396791     -0.386985
  H       7.888644     -2.966347     -0.265932
  H       7.393486     -1.929931     -1.632409
  H       9.488431      0.287262      0.620585
  H       9.360367     -0.384933     -1.027255
  H       9.733776     -1.451446      0.345906
