# Supplementary material for: Near-infrared electroluminescence beyond 940 nm in Pt(N^C^N)X complexes: influencing aggregation with the ancillary ligand X
Source: Chem Sci. 2022 Nov 11;13(45):13600–10. doi: 10.1039/d2sc05023d (PMC9682897; doi:10.1039/d2sc05023d)
Supplement: SC-013-D2SC05023D-s025 [file SC-013-D2SC05023D-s025.cif]

# Electronic Supplementary Material (ESI) for Chemical Science.
# This journal is © The Royal Society of Chemistry 2022

####################################################################### 
# 
# This file contains crystal structure data downloaded from the 
# Cambridge Structural Database (CSD) hosted by the Cambridge 
# Crystallographic Data Centre (CCDC).
# 
# Full information about CCDC data access policies and citation 
# guidelines are available at http://www.ccdc.cam.ac.uk/access/V1 
# 
# Audit and citation data items may have been added by the CCDC. 
# Please retain this information to preserve the provenance of 
# this file and to allow appropriate attribution of the data. 
# 
#######################################################################

data_2_21srv377
_database_code_depnum_ccdc_archive 'CCDC 2204977'
loop_
_audit_author_name
_audit_author_address
'Dmitry Yufit'
;Durham University
United Kingdom
;
_audit_update_record             
;
2022-09-02 deposited with the CCDC.	2022-10-24 downloaded from the CCDC.
;
_audit_creation_date             2021-08-25
_audit_creation_method           
;
Olex2 1.3-beta
(compiled 2020.11.12 svn.r5f609507 for OlexSys, GUI svn.r6272)
;
_shelx_SHELXL_version_number     2017/1
loop_
_audit_author_email
d.s.yufit@durham.ac.uk


_chemical_name_common            ?
_chemical_name_systematic        ?
_chemical_formula_moiety         'C22.4 H17 Cl0.6 F6 N2.4 Pt S0.4'
_chemical_formula_sum            'C22.40 H17 Cl0.60 F6 N2.40 Pt S0.40'
_chemical_formula_weight         662.97
_chemical_melting_point          ?
loop_
_atom_type_symbol
_atom_type_description
_atom_type_scat_dispersion_real
_atom_type_scat_dispersion_imag
_atom_type_scat_source
C C 0.0033 0.0016 'International Tables Vol C Tables 4.2.6.8 and 6.1.1.4'
H H 0.0000 0.0000 'International Tables Vol C Tables 4.2.6.8 and 6.1.1.4'
Cl Cl 0.1484 0.1585 'International Tables Vol C Tables 4.2.6.8 and 6.1.1.4'
F F 0.0171 0.0103 'International Tables Vol C Tables 4.2.6.8 and 6.1.1.4'
N N 0.0061 0.0033 'International Tables Vol C Tables 4.2.6.8 and 6.1.1.4'
Pt Pt -1.7033 8.3905 'International Tables Vol C Tables 4.2.6.8 and 6.1.1.4'
S S 0.1246 0.1234 'International Tables Vol C Tables 4.2.6.8 and 6.1.1.4'

_shelx_space_group_comment       
;
The symmetry employed for this shelxl refinement is uniquely defined
by the following loop, which should always be used as a source of
symmetry information in preference to the above space-group names.
They are only intended as comments.
;
_space_group_crystal_system      tetragonal
_space_group_IT_number           86
_space_group_name_H-M_alt        'P 42/n'
_space_group_name_Hall           '-P 4bc'
loop_
_space_group_symop_operation_xyz
'x, y, z'
'-y, x+1/2, z+1/2'
'-x+1/2, -y+1/2, z'
'y+1/2, -x, z+1/2'
'-x, -y, -z'
'y, -x-1/2, -z-1/2'
'x-1/2, y-1/2, -z'
'-y-1/2, x, -z-1/2'

_cell_length_a                   21.2092(6)
_cell_length_b                   21.2092(6)
_cell_length_c                   9.3816(3)
_cell_angle_alpha                90
_cell_angle_beta                 90
_cell_angle_gamma                90
_cell_volume                     4220.1(3)
_cell_formula_units_Z            8
_cell_measurement_reflns_used    9882
_cell_measurement_temperature    120.0
_cell_measurement_theta_max      27.04
_cell_measurement_theta_min      2.72
_shelx_estimated_absorpt_T_max   0.935
_shelx_estimated_absorpt_T_min   0.302
_exptl_absorpt_coefficient_mu    6.833
_exptl_absorpt_correction_T_max  0.2671
_exptl_absorpt_correction_T_min  0.1893
_exptl_absorpt_correction_type   multi-scan
_exptl_absorpt_process_details   
;
SADABS-2016/2 (Bruker,2016/2) was used for absorption correction.
wR2(int) was 0.1245 before and 0.0666 after correction.
The Ratio of minimum to maximum transmission is 0.7087.
The \l/2 correction factor is Not present.
;
_exptl_absorpt_special_details   ?
_exptl_crystal_colour            'clear orange'
_exptl_crystal_colour_lustre     clear
_exptl_crystal_colour_primary    orange
_exptl_crystal_density_diffrn    2.087
_exptl_crystal_density_meas      ?
_exptl_crystal_density_method    ?
_exptl_crystal_description       needle
_exptl_crystal_F_000             2534
_exptl_crystal_size_max          0.23
_exptl_crystal_size_mid          0.02
_exptl_crystal_size_min          0.01
_exptl_transmission_factor_max   ?
_exptl_transmission_factor_min   ?
_diffrn_reflns_av_R_equivalents  0.0933
_diffrn_reflns_av_unetI/netI     0.0578
_diffrn_reflns_Laue_measured_fraction_full 1.000
_diffrn_reflns_Laue_measured_fraction_max 1.000
_diffrn_reflns_limit_h_max       27
_diffrn_reflns_limit_h_min       -27
_diffrn_reflns_limit_k_max       27
_diffrn_reflns_limit_k_min       -27
_diffrn_reflns_limit_l_max       12
_diffrn_reflns_limit_l_min       -12
_diffrn_reflns_number            65076
_diffrn_reflns_point_group_measured_fraction_full 1.000
_diffrn_reflns_point_group_measured_fraction_max 1.000
_diffrn_reflns_theta_full        25.242
_diffrn_reflns_theta_max         27.499
_diffrn_reflns_theta_min         1.920
_diffrn_ambient_temperature      120.0
_diffrn_detector                 'Bruker PHOTON III C14 MM CPAD'
_diffrn_detector_area_resol_mean 54.4
_diffrn_detector_type            'CPA sensor'
_diffrn_measured_fraction_theta_full 1.000
_diffrn_measured_fraction_theta_max 1.000
_diffrn_measurement_device       '3-circle diffractometer'
_diffrn_measurement_device_type  'Bruker D8 Venture'
_diffrn_measurement_method       '\w- and \f-scan'
_diffrn_radiation_monochromator  'focusing mirrors'
_diffrn_radiation_probe          X-ray
_diffrn_radiation_type           'Mo K\a'
_diffrn_radiation_wavelength     0.71073
_diffrn_source                   'microfocus sealed X-ray tube'
_diffrn_source_current           1.4
_diffrn_source_power             0.07
_diffrn_source_type              'Incoatec I\mS 3.0 microsource'
_diffrn_source_voltage           50.0
_diffrn_standards_number         0
_reflns_Friedel_coverage         0.000
_reflns_Friedel_fraction_full    .
_reflns_Friedel_fraction_max     .
_reflns_number_gt                3141
_reflns_number_total             4846
_reflns_special_details          
;
 Reflections were merged by SHELXL according to the crystal
 class for the calculation of statistics and refinement.
 
 _reflns_Friedel_fraction is defined as the number of unique
 Friedel pairs measured divided by the number that would be
 possible theoretically, ignoring centric projections and
 systematic absences.
;
_reflns_threshold_expression     'I > 2\s(I)'
_computing_bruker_data_scaling   'SADABS V2012/1 (Bruker AXS Inc.)'
_computing_cell_refinement       'SAINT V8.38A (Bruker, 2018)'
_computing_data_collection       'APEX3 v.2017.3_0 (Bruker AXS, 2017)'
_computing_data_reduction        'SAINT V8.38A (Bruker, 2018)'
_computing_molecular_graphics    'Olex2 1.3-beta (Dolomanov et al., 2009)'
_computing_publication_material  'Olex2 1.3-beta (Dolomanov et al., 2009)'
_computing_structure_refinement  'SHELXL 2017/1 (Sheldrick, 2015)'
_computing_structure_solution    'XS  (Sheldrick, 2008)'
_refine_diff_density_max         1.594
_refine_diff_density_min         -1.588
_refine_diff_density_rms         0.163
_refine_ls_extinction_coef       .
_refine_ls_extinction_method     none
_refine_ls_goodness_of_fit_ref   1.175
_refine_ls_hydrogen_treatment    constr
_refine_ls_matrix_type           full
_refine_ls_number_parameters     344
_refine_ls_number_reflns         4846
_refine_ls_number_restraints     75
_refine_ls_R_factor_all          0.1036
_refine_ls_R_factor_gt           0.0622
_refine_ls_restrained_S_all      1.168
_refine_ls_shift/su_max          0.001
_refine_ls_shift/su_mean         0.000
_refine_ls_structure_factor_coef Fsqd
_refine_ls_weighting_details     
'w=1/[\s^2^(Fo^2^)+63.1663P] where P=(Fo^2^+2Fc^2^)/3'
_refine_ls_weighting_scheme      calc
_refine_ls_wR_factor_gt          0.1183
_refine_ls_wR_factor_ref         0.1311
_refine_special_details          
;
 Refined as a 2-component twin.
;
_olex2_refinement_description    
;
1. Twinned data refinement
 Scales: 0.9966(4)
 0.0034(4)
2. Fixed Uiso
 At 1.2 times of:
  All C(H) groups
 At 1.5 times of:
  All C(H,H,H) groups
3. Restrained distances
 C18-C21A \\sim C18-C21 \\sim C18-C19A \\sim C18-C19 \\sim C18-C20A \\sim
C18-C20
 with sigma of 0.002
4. Uiso/Uaniso restraints and constraints
Uanis(S1) \\sim Ueq, Uanis(Cl1) \\sim Ueq, Uanis(C23) \\sim Ueq, Uanis(N3)
\\sim Ueq: with sigma of 0.005 and sigma for terminal atoms of 0.008
Uanis(C19A) \\sim Ueq, Uanis(C19) \\sim Ueq, Uanis(C20) \\sim Ueq, Uanis(C20A)
\\sim Ueq, Uanis(C21) \\sim Ueq, Uanis(C21A) \\sim Ueq: with sigma of 0.005 and
sigma for terminal atoms of 0.008
5. Others
 Fixed Sof: Cl1(0.6) S1(0.4) N3(0.4) C19(0.6) H19A(0.6) H19B(0.6) H19C(0.6)
 C19A(0.4) H19D(0.4) H19E(0.4) H19F(0.4) C20(0.6) H20A(0.6) H20B(0.6) H20C(0.6)
 C20A(0.4) H20D(0.4) H20E(0.4) H20F(0.4) C21(0.6) H21A(0.6) H21B(0.6) H21C(0.6)
 C21A(0.4) H21D(0.4) H21E(0.4) H21F(0.4) C23(0.4)
6.a Riding coordinates:
 C19(H19A,H19B,H19C), C19A(H19D,H19E,H19F), C20(H20A,H20B,H20C), C20A(H20D,
 H20E,H20F), C21(H21A,H21B,H21C), C21A(H21D,H21E,H21F)
6.b Aromatic/amide H refined with riding coordinates:
 C1(H1), C2(H2), C4(H4), C9(H9), C11(H11), C13(H13), C15(H15), C16(H16)
;
_atom_sites_solution_hydrogens   mixed
_atom_sites_solution_primary     direct
_atom_sites_solution_secondary   ?
loop_
_atom_site_label
_atom_site_type_symbol
_atom_site_fract_x
_atom_site_fract_y
_atom_site_fract_z
_atom_site_U_iso_or_equiv
_atom_site_adp_type
_atom_site_occupancy
_atom_site_site_symmetry_order
_atom_site_calc_flag
_atom_site_refinement_flags_posn
_atom_site_refinement_flags_adp
_atom_site_refinement_flags_occupancy
_atom_site_disorder_assembly
_atom_site_disorder_group
Pt1 Pt 0.44374(2) 0.52893(2) 0.24704(5) 0.02911(12) Uani 1 1 d . . . . .
Cl1 Cl 0.3405(6) 0.5751(5) 0.2693(13) 0.063(3) Uani 0.6 1 d . U P A 1
S1 S 0.3485(8) 0.5915(7) 0.2445(19) 0.044(3) Uani 0.4 1 d . U P A 2
F1 F 0.5857(5) 0.7230(4) 0.7515(9) 0.078(3) Uani 1 1 d . . . . .
F2 F 0.4316(4) 0.2903(4) -0.2557(9) 0.078(3) Uani 1 1 d . . . . .
F3 F 0.6537(4) 0.6507(4) 0.7375(10) 0.083(3) Uani 1 1 d . . . . .
F4 F 0.3344(5) 0.3076(4) -0.2398(11) 0.092(3) Uani 1 1 d . . . . .
F5 F 0.6507(4) 0.7222(4) 0.5783(8) 0.058(2) Uani 1 1 d . . . . .
F6 F 0.3820(5) 0.2529(3) -0.0803(8) 0.085(3) Uani 1 1 d . . . . .
N1 N 0.4216(4) 0.4621(4) 0.0988(8) 0.0255(18) Uani 1 1 d . . . . .
N2 N 0.4931(4) 0.5797(4) 0.3935(9) 0.0288(19) Uani 1 1 d . . . . .
N3 N 0.266(2) 0.517(2) 0.396(6) 0.130(17) Uani 0.4 1 d . U P A 2
C1 C 0.3672(5) 0.4570(5) 0.0305(11) 0.029(2) Uani 1 1 d . . . . .
H1 H 0.336039 0.488717 0.043064 0.035 Uiso 1 1 calc R U . . .
C2 C 0.3548(5) 0.4068(5) -0.0585(11) 0.031(2) Uani 1 1 d . . . . .
H2 H 0.315368 0.403808 -0.106098 0.037 Uiso 1 1 calc R U . . .
C3 C 0.4001(5) 0.3608(5) -0.0780(11) 0.032(2) Uani 1 1 d . . . . .
C4 C 0.4577(5) 0.3684(5) -0.0135(10) 0.029(2) Uani 1 1 d . . . . .
H4 H 0.490038 0.338281 -0.030231 0.035 Uiso 1 1 calc R U . . .
C5 C 0.4694(5) 0.4189(5) 0.0750(11) 0.028(2) Uani 1 1 d . . . . .
C6 C 0.5276(5) 0.4317(5) 0.1541(10) 0.026(2) Uani 1 1 d . . . . .
C7 C 0.5232(4) 0.4838(4) 0.2397(11) 0.027(2) Uani 1 1 d . . . . .
C8 C 0.5714(5) 0.5044(5) 0.3290(11) 0.027(2) Uani 1 1 d . . . . .
C9 C 0.6275(5) 0.4692(5) 0.3298(11) 0.031(2) Uani 1 1 d . . . . .
H9 H 0.661304 0.481607 0.389999 0.037 Uiso 1 1 calc R U . . .
C10 C 0.6342(6) 0.4164(5) 0.2437(14) 0.044(3) Uani 1 1 d . . . . .
C11 C 0.5834(5) 0.3971(5) 0.1565(12) 0.032(2) Uani 1 1 d . . . . .
H11 H 0.587380 0.360291 0.099332 0.039 Uiso 1 1 calc R U . . .
C12 C 0.5549(5) 0.5595(5) 0.4128(11) 0.027(2) Uani 1 1 d . . . . .
C13 C 0.5939(5) 0.5926(5) 0.5034(11) 0.034(3) Uani 1 1 d . . . . .
H13 H 0.636104 0.578994 0.518102 0.041 Uiso 1 1 calc R U . . .
C14 C 0.5717(6) 0.6455(6) 0.5727(11) 0.037(3) Uani 1 1 d . . . . .
C15 C 0.5103(6) 0.6634(5) 0.5582(11) 0.035(3) Uani 1 1 d . . . . .
H15 H 0.494099 0.698426 0.609648 0.042 Uiso 1 1 calc R U . . .
C16 C 0.4718(5) 0.6291(5) 0.4663(11) 0.030(2) Uani 1 1 d . . . . .
H16 H 0.428997 0.641304 0.455348 0.036 Uiso 1 1 calc R U . . .
C17 C 0.3856(6) 0.3021(5) -0.1615(13) 0.040(3) Uani 1 1 d . . . . .
C18 C 0.6943(5) 0.3773(5) 0.2507(11) 0.043(3) Uani 1 1 d D . . . .
C19 C 0.7224(10) 0.3693(11) 0.1034(17) 0.050(5) Uani 0.6 1 d D U P B 1
H19A H 0.701072 0.335660 0.054715 0.074 Uiso 0.6 1 d R U P B 1
H19B H 0.766342 0.359230 0.112235 0.074 Uiso 0.6 1 d R U P B 1
H19C H 0.717732 0.407650 0.050045 0.074 Uiso 0.6 1 d R U P B 1
C19A C 0.695(3) 0.3274(16) 0.135(4) 0.102(17) Uani 0.4 1 d D U P B 2
H19D H 0.662748 0.296936 0.154067 0.154 Uiso 0.4 1 d R U P B 2
H19E H 0.735418 0.306756 0.133057 0.154 Uiso 0.4 1 d R U P B 2
H19F H 0.687367 0.347106 0.044657 0.154 Uiso 0.4 1 d R U P B 2
C20 C 0.7459(8) 0.4125(10) 0.329(2) 0.052(6) Uani 0.6 1 d D U P B 1
H20A H 0.746409 0.455741 0.298972 0.078 Uiso 0.6 1 d R U P B 1
H20B H 0.785939 0.393441 0.308742 0.078 Uiso 0.6 1 d R U P B 1
H20C H 0.737969 0.410541 0.429832 0.078 Uiso 0.6 1 d R U P B 1
C20A C 0.7507(13) 0.4167(17) 0.208(5) 0.080(13) Uani 0.4 1 d D U P B 2
H20D H 0.749451 0.426084 0.107491 0.120 Uiso 0.4 1 d R U P B 2
H20E H 0.788331 0.393444 0.228941 0.120 Uiso 0.4 1 d R U P B 2
H20F H 0.750551 0.455384 0.260881 0.120 Uiso 0.4 1 d R U P B 2
C21 C 0.6833(12) 0.3186(8) 0.339(2) 0.049(6) Uani 0.6 1 d D U P B 1
H21A H 0.669682 0.329900 0.433381 0.074 Uiso 0.6 1 d R U P B 1
H21B H 0.721652 0.294600 0.345281 0.074 Uiso 0.6 1 d R U P B 1
H21C H 0.651352 0.293690 0.293721 0.074 Uiso 0.6 1 d R U P B 1
C21A C 0.6964(14) 0.3352(11) 0.381(2) 0.026(6) Uani 0.4 1 d D U P B 2
H21D H 0.694424 0.360340 0.466078 0.039 Uiso 0.4 1 d R U P B 2
H21E H 0.734894 0.311370 0.380688 0.039 Uiso 0.4 1 d R U P B 2
H21F H 0.661124 0.306930 0.378508 0.039 Uiso 0.4 1 d R U P B 2
C22 C 0.6162(7) 0.6860(6) 0.6614(14) 0.051(3) Uani 1 1 d . . . . .
C23 C 0.291(2) 0.554(2) 0.313(5) 0.082(13) Uani 0.4 1 d . U P A 2

loop_
_atom_site_aniso_label
_atom_site_aniso_U_11
_atom_site_aniso_U_22
_atom_site_aniso_U_33
_atom_site_aniso_U_23
_atom_site_aniso_U_13
_atom_site_aniso_U_12
Pt1 0.0328(2) 0.0287(2) 0.02590(19) 0.0073(2) 0.0083(2) 0.00626(16)
Cl1 0.066(5) 0.060(5) 0.061(6) -0.010(4) -0.003(4) 0.008(4)
S1 0.041(4) 0.046(5) 0.045(5) -0.004(4) -0.001(4) 0.009(4)
F1 0.096(6) 0.089(6) 0.050(5) -0.015(5) 0.000(5) -0.022(5)
F2 0.101(7) 0.067(5) 0.065(5) -0.031(5) 0.031(5) -0.008(5)
F3 0.100(7) 0.075(6) 0.073(6) 0.032(5) -0.057(6) -0.026(5)
F4 0.098(7) 0.068(5) 0.110(8) -0.046(6) -0.053(7) 0.027(5)
F5 0.066(5) 0.069(5) 0.041(4) 0.010(4) -0.006(4) -0.031(4)
F6 0.180(10) 0.031(4) 0.043(4) 0.006(4) -0.001(6) -0.028(5)
N1 0.031(5) 0.023(4) 0.023(4) 0.003(3) 0.007(4) 0.001(4)
N2 0.037(5) 0.025(4) 0.024(4) 0.009(4) 0.002(4) 0.002(4)
N3 0.128(18) 0.130(18) 0.132(19) -0.002(8) 0.000(8) -0.005(8)
C1 0.029(5) 0.025(5) 0.032(6) 0.006(4) 0.007(4) 0.010(4)
C2 0.036(6) 0.025(5) 0.031(6) 0.008(4) 0.000(5) 0.001(4)
C3 0.044(7) 0.029(6) 0.024(5) 0.007(4) 0.012(5) -0.003(5)
C4 0.041(6) 0.021(5) 0.025(5) 0.010(4) 0.012(5) 0.014(4)
C5 0.031(6) 0.022(5) 0.030(5) 0.005(4) 0.014(4) 0.006(4)
C6 0.030(5) 0.022(5) 0.027(5) 0.011(4) 0.016(4) 0.008(4)
C7 0.030(5) 0.027(5) 0.024(5) 0.015(5) 0.006(5) 0.004(4)
C8 0.031(5) 0.023(5) 0.029(5) 0.012(4) 0.007(4) 0.002(4)
C9 0.027(5) 0.031(6) 0.034(6) 0.012(5) 0.010(5) 0.001(4)
C10 0.052(7) 0.039(6) 0.042(6) 0.024(6) 0.027(7) 0.015(5)
C11 0.041(6) 0.020(5) 0.036(6) 0.011(4) 0.012(5) 0.006(5)
C12 0.025(5) 0.025(5) 0.030(5) 0.019(4) 0.011(4) 0.011(4)
C13 0.036(6) 0.033(6) 0.034(6) 0.012(5) 0.003(5) -0.002(5)
C14 0.051(7) 0.042(7) 0.019(5) 0.005(5) -0.003(5) -0.012(6)
C15 0.051(7) 0.029(6) 0.026(5) 0.009(4) 0.004(5) -0.004(5)
C16 0.032(6) 0.035(6) 0.023(5) 0.008(4) 0.006(4) 0.000(5)
C17 0.050(7) 0.034(6) 0.037(6) 0.006(5) -0.004(6) 0.002(5)
C18 0.031(5) 0.053(7) 0.047(6) 0.017(7) 0.013(6) 0.008(5)
C19 0.042(8) 0.056(8) 0.051(8) 0.000(7) 0.003(6) 0.005(7)
C19A 0.101(18) 0.105(18) 0.101(18) 0.007(8) 0.002(8) 0.002(8)
C20 0.040(8) 0.055(8) 0.060(8) 0.000(7) 0.002(7) 0.012(7)
C20A 0.077(14) 0.081(14) 0.083(14) 0.002(8) 0.004(8) 0.002(8)
C21 0.042(9) 0.047(9) 0.059(9) 0.005(7) 0.008(7) 0.010(7)
C21A 0.026(9) 0.028(9) 0.025(9) -0.005(7) -0.006(7) 0.010(7)
C22 0.065(9) 0.050(8) 0.037(7) 0.014(6) -0.016(6) -0.010(7)
C23 0.081(13) 0.082(13) 0.081(13) -0.002(5) 0.003(5) -0.001(5)

_geom_special_details            
;
 All esds (except the esd in the dihedral angle between two l.s. planes)
 are estimated using the full covariance matrix.  The cell esds are taken
 into account individually in the estimation of esds in distances, angles
 and torsion angles; correlations between esds in cell parameters are only
 used when they are defined by crystal symmetry.  An approximate (isotropic)
 treatment of cell esds is used for estimating esds involving l.s. planes.
;
loop_
_geom_bond_atom_site_label_1
_geom_bond_atom_site_label_2
_geom_bond_distance
_geom_bond_site_symmetry_2
_geom_bond_publ_flag
Pt1 Cl1 2.408(13) . ?
Pt1 S1 2.418(16) . ?
Pt1 N1 2.040(8) . ?
Pt1 N2 2.035(9) . ?
Pt1 C7 1.939(9) . ?
S1 C23 1.60(5) . ?
F1 C22 1.322(16) . ?
F2 C17 1.341(14) . ?
F3 C22 1.306(14) . ?
F4 C17 1.316(14) . ?
F5 C22 1.317(14) . ?
F6 C17 1.294(13) . ?
N1 C1 1.323(13) . ?
N1 C5 1.386(12) . ?
N2 C12 1.392(12) . ?
N2 C16 1.328(13) . ?
N3 C23 1.22(6) . ?
C1 H1 0.9500 . ?
C1 C2 1.380(15) . ?
C2 H2 0.9500 . ?
C2 C3 1.381(15) . ?
C3 C4 1.372(16) . ?
C3 C17 1.503(16) . ?
C4 H4 0.9500 . ?
C4 C5 1.379(14) . ?
C5 C6 1.464(15) . ?
C6 C7 1.368(14) . ?
C6 C11 1.395(14) . ?
C7 C8 1.393(15) . ?
C8 C9 1.405(14) . ?
C8 C12 1.451(14) . ?
C9 H9 0.9500 . ?
C9 C10 1.386(16) . ?
C10 C11 1.413(17) . ?
C10 C18 1.525(14) . ?
C11 H11 0.9500 . ?
C12 C13 1.378(15) . ?
C13 H13 0.9500 . ?
C13 C14 1.381(16) . ?
C14 C15 1.363(16) . ?
C14 C22 1.522(17) . ?
C15 H15 0.9500 . ?
C15 C16 1.393(15) . ?
C16 H16 0.9500 . ?
C18 C19 1.514(10) . ?
C18 C19A 1.515(10) . ?
C18 C20 1.515(10) . ?
C18 C20A 1.514(10) . ?
C18 C21 1.514(10) . ?
C18 C21A 1.514(10) . ?
C19 H19A 0.9602 . ?
C19 H19B 0.9599 . ?
C19 H19C 0.9600 . ?
C19A H19D 0.9599 . ?
C19A H19E 0.9600 . ?
C19A H19F 0.9602 . ?
C20 H20A 0.9603 . ?
C20 H20B 0.9601 . ?
C20 H20C 0.9600 . ?
C20A H20D 0.9599 . ?
C20A H20E 0.9601 . ?
C20A H20F 0.9601 . ?
C21 H21A 0.9601 . ?
C21 H21B 0.9603 . ?
C21 H21C 0.9598 . ?
C21A H21D 0.9599 . ?
C21A H21E 0.9600 . ?
C21A H21F 0.9598 . ?

loop_
_geom_angle_atom_site_label_1
_geom_angle_atom_site_label_2
_geom_angle_atom_site_label_3
_geom_angle
_geom_angle_site_symmetry_1
_geom_angle_site_symmetry_3
_geom_angle_publ_flag
N1 Pt1 Cl1 97.6(4) . . ?
N1 Pt1 S1 100.5(5) . . ?
N2 Pt1 Cl1 101.2(4) . . ?
N2 Pt1 S1 98.4(5) . . ?
N2 Pt1 N1 161.1(3) . . ?
C7 Pt1 Cl1 173.7(4) . . ?
C7 Pt1 S1 175.5(5) . . ?
C7 Pt1 N1 80.4(4) . . ?
C7 Pt1 N2 80.7(4) . . ?
C23 S1 Pt1 111.3(19) . . ?
C1 N1 Pt1 126.0(7) . . ?
C1 N1 C5 120.4(9) . . ?
C5 N1 Pt1 113.6(7) . . ?
C12 N2 Pt1 114.1(7) . . ?
C16 N2 Pt1 126.1(7) . . ?
C16 N2 C12 119.7(9) . . ?
N1 C1 H1 119.3 . . ?
N1 C1 C2 121.5(9) . . ?
C2 C1 H1 119.3 . . ?
C1 C2 H2 120.2 . . ?
C1 C2 C3 119.5(10) . . ?
C3 C2 H2 120.2 . . ?
C2 C3 C17 120.7(11) . . ?
C4 C3 C2 118.6(10) . . ?
C4 C3 C17 120.6(10) . . ?
C3 C4 H4 119.4 . . ?
C3 C4 C5 121.1(10) . . ?
C5 C4 H4 119.4 . . ?
N1 C5 C6 114.3(9) . . ?
C4 C5 N1 118.6(10) . . ?
C4 C5 C6 127.0(9) . . ?
C7 C6 C5 112.9(9) . . ?
C7 C6 C11 118.3(10) . . ?
C11 C6 C5 128.7(10) . . ?
C6 C7 Pt1 118.6(8) . . ?
C6 C7 C8 123.8(9) . . ?
C8 C7 Pt1 117.5(7) . . ?
C7 C8 C9 117.3(10) . . ?
C7 C8 C12 113.7(9) . . ?
C9 C8 C12 129.0(10) . . ?
C8 C9 H9 119.6 . . ?
C10 C9 C8 120.8(11) . . ?
C10 C9 H9 119.6 . . ?
C9 C10 C11 119.7(10) . . ?
C9 C10 C18 120.0(12) . . ?
C11 C10 C18 120.3(11) . . ?
C6 C11 C10 120.2(10) . . ?
C6 C11 H11 119.9 . . ?
C10 C11 H11 119.9 . . ?
N2 C12 C8 113.9(10) . . ?
C13 C12 N2 119.2(10) . . ?
C13 C12 C8 126.9(10) . . ?
C12 C13 H13 120.0 . . ?
C12 C13 C14 120.0(11) . . ?
C14 C13 H13 120.0 . . ?
C13 C14 C22 120.3(12) . . ?
C15 C14 C13 120.3(11) . . ?
C15 C14 C22 119.3(12) . . ?
C14 C15 H15 120.8 . . ?
C14 C15 C16 118.5(11) . . ?
C16 C15 H15 120.8 . . ?
N2 C16 C15 122.1(10) . . ?
N2 C16 H16 119.0 . . ?
C15 C16 H16 119.0 . . ?
F2 C17 C3 110.5(10) . . ?
F4 C17 F2 104.4(10) . . ?
F4 C17 C3 112.7(10) . . ?
F6 C17 F2 106.3(11) . . ?
F6 C17 F4 110.6(12) . . ?
F6 C17 C3 111.9(10) . . ?
C19 C18 C10 110.5(11) . . ?
C19 C18 C20 102.4(13) . . ?
C19 C18 C21 118.0(15) . . ?
C19A C18 C10 111(2) . . ?
C20 C18 C10 110.9(12) . . ?
C20A C18 C10 110.4(17) . . ?
C20A C18 C19A 101(3) . . ?
C20A C18 C21A 121(2) . . ?
C21 C18 C10 110.0(11) . . ?
C21 C18 C20 104.5(15) . . ?
C21A C18 C10 112.3(13) . . ?
C21A C18 C19A 100(2) . . ?
C18 C19 H19A 109.4 . . ?
C18 C19 H19B 109.1 . . ?
C18 C19 H19C 109.9 . . ?
H19A C19 H19B 109.5 . . ?
H19A C19 H19C 109.5 . . ?
H19B C19 H19C 109.5 . . ?
C18 C19A H19D 109.2 . . ?
C18 C19A H19E 110.1 . . ?
C18 C19A H19F 109.1 . . ?
H19D C19A H19E 109.5 . . ?
H19D C19A H19F 109.5 . . ?
H19E C19A H19F 109.5 . . ?
C18 C20 H20A 109.6 . . ?
C18 C20 H20B 109.5 . . ?
C18 C20 H20C 109.3 . . ?
H20A C20 H20B 109.4 . . ?
H20A C20 H20C 109.5 . . ?
H20B C20 H20C 109.5 . . ?
C18 C20A H20D 110.7 . . ?
C18 C20A H20E 108.4 . . ?
C18 C20A H20F 109.3 . . ?
H20D C20A H20E 109.5 . . ?
H20D C20A H20F 109.5 . . ?
H20E C20A H20F 109.5 . . ?
C18 C21 H21A 110.2 . . ?
C18 C21 H21B 109.7 . . ?
C18 C21 H21C 108.5 . . ?
H21A C21 H21B 109.5 . . ?
H21A C21 H21C 109.5 . . ?
H21B C21 H21C 109.5 . . ?
C18 C21A H21D 110.1 . . ?
C18 C21A H21E 109.4 . . ?
C18 C21A H21F 109.0 . . ?
H21D C21A H21E 109.5 . . ?
H21D C21A H21F 109.5 . . ?
H21E C21A H21F 109.5 . . ?
F1 C22 C14 112.4(12) . . ?
F3 C22 F1 106.8(11) . . ?
F3 C22 F5 108.6(12) . . ?
F3 C22 C14 110.7(11) . . ?
F5 C22 F1 107.7(11) . . ?
F5 C22 C14 110.5(10) . . ?
N3 C23 S1 155(5) . . ?

loop_
_geom_torsion_atom_site_label_1
_geom_torsion_atom_site_label_2
_geom_torsion_atom_site_label_3
_geom_torsion_atom_site_label_4
_geom_torsion
_geom_torsion_site_symmetry_1
_geom_torsion_site_symmetry_2
_geom_torsion_site_symmetry_3
_geom_torsion_site_symmetry_4
_geom_torsion_publ_flag
C2 C3 C17 F2 132.8(11) . . . . ?
C2 C3 C17 F4 16.4(15) . . . . ?
C2 C3 C17 F6 -109.0(13) . . . . ?
C4 C3 C17 F2 -50.5(13) . . . . ?
C4 C3 C17 F4 -166.9(11) . . . . ?
C4 C3 C17 F6 67.7(14) . . . . ?
C4 C5 C6 C7 -176.2(9) . . . . ?
C4 C5 C6 C11 0.9(16) . . . . ?
C7 C6 C5 N1 1.3(12) . . . . ?
C7 C8 C12 N2 2.8(12) . . . . ?
C7 C8 C12 C13 -175.8(9) . . . . ?
C9 C8 C12 N2 -175.0(9) . . . . ?
C9 C8 C12 C13 6.4(16) . . . . ?
C9 C10 C18 C19 -126.8(14) . . . . ?
C9 C10 C18 C19A -173(2) . . . . ?
C9 C10 C18 C20 -14.0(16) . . . . ?
C9 C10 C18 C20A -62(2) . . . . ?
C9 C10 C18 C21 101.1(15) . . . . ?
C9 C10 C18 C21A 76.8(16) . . . . ?
C11 C6 C5 N1 178.4(9) . . . . ?
C11 C10 C18 C19 57.2(15) . . . . ?
C11 C10 C18 C19A 11(2) . . . . ?
C11 C10 C18 C20 170.1(13) . . . . ?
C11 C10 C18 C20A 122(2) . . . . ?
C11 C10 C18 C21 -74.9(16) . . . . ?
C11 C10 C18 C21A -99.1(16) . . . . ?
C13 C14 C22 F1 -161.8(10) . . . . ?
C13 C14 C22 F3 -42.5(16) . . . . ?
C13 C14 C22 F5 77.8(14) . . . . ?
C15 C14 C22 F1 20.6(15) . . . . ?
C15 C14 C22 F3 139.9(12) . . . . ?
C15 C14 C22 F5 -99.8(14) . . . . ?

_iucr_refine_instructions_details 
;
TITL 21srv377 in P42/n #86
REM reset to P42/n #86
CELL 0.71073 21.2092 21.2092 9.3816 90 90 90
ZERR 8 0.0006 0.0006 0.0003 0 0 0
LATT 1
SYMM -Y,0.5+X,0.5+Z
SYMM 0.5-X,0.5-Y,+Z
SYMM 0.5+Y,-X,0.5+Z
SFAC C H Cl F N Pt S
UNIT 179.2 136 4.8 48 19.2 8 3.2
SADI 0.002 C18 C21A C18 C21 C18 C19A C18 C19 C18 C20A C18 C20
ISOR 0.005 0.008 S1 Cl1 C23 N3
ISOR 0.005 0.008 C19A C19 C20 C20A C21 C21A

L.S. 9
PLAN  5
SIZE 0.01 0.02 0.23
TEMP -153.15
CONF C2 C3 C17 F2
CONF C2 C3 C17 F4
CONF C2 C3 C17 F6
CONF C4 C3 C17 F2
CONF C4 C3 C17 F4
CONF C4 C3 C17 F6
CONF C7 C6 C5 N1
CONF C4 C5 C6 C7
CONF C11 C6 C5 N1
CONF C4 C5 C6 C11
CONF C7 C8 C12 N2
CONF C7 C8 C12 C13
CONF C9 C8 C12 N2
CONF C9 C8 C12 C13
CONF C13 C14 C22 F1
CONF C15 C14 C22 F1
CONF C13 C14 C22 F3
CONF C15 C14 C22 F3
CONF C13 C14 C22 F5
CONF C15 C14 C22 F5
CONF C9 C10 C18 C19
CONF C11 C10 C18 C19
CONF C9 C10 C18 C19A
CONF C11 C10 C18 C19A
CONF C9 C10 C18 C20
CONF C11 C10 C18 C20
CONF C9 C10 C18 C20A
CONF C11 C10 C18 C20A
CONF C9 C10 C18 C21
CONF C11 C10 C18 C21
CONF C9 C10 C18 C21A
CONF C11 C10 C18 C21A
BOND $h
fmap 2 53
acta 
BASF 0.0034
TWIN 0 1 0 1 0 0 0 0 -1 2
OMIT -2 55
WGHT 0 63.166302
FVAR 0.03731
REM <olex2.extras>
REM <HklSrc "%.\\21srv377.hkl">
REM </olex2.extras>

Pt1   6     0.44374  0.52893  0.24704  11.00000  0.03276  0.02866  0.02590 =
 0.00730  0.00828  0.00626 
PART 1
Cl1   3     0.34050  0.57508  0.26929  10.60000  0.06641  0.06037  0.06116 =
 -0.01030 -0.00310  0.00771 
PART 2
S1    7     0.34847  0.59152  0.24451  10.40000  0.04053  0.04571  0.04503 =
 -0.00410 -0.00148  0.00854 
PART 0
F1    4     0.58570  0.72296  0.75148  11.00000  0.09599  0.08929  0.04993 =
 -0.01486  0.00044 -0.02164 
F2    4     0.43161  0.29026 -0.25575  11.00000  0.10109  0.06710  0.06536 =
 -0.03113  0.03141 -0.00785 
F3    4     0.65374  0.65072  0.73754  11.00000  0.09980  0.07509  0.07325 =
 0.03194 -0.05743 -0.02643 
F4    4     0.33442  0.30765 -0.23980  11.00000  0.09828  0.06765  0.11029 =
 -0.04557 -0.05258  0.02703 
F5    4     0.65072  0.72221  0.57832  11.00000  0.06616  0.06869  0.04058 =
 0.00967 -0.00632 -0.03121 
F6    4     0.38198  0.25294 -0.08026  11.00000  0.18007  0.03139  0.04287 =
 0.00611 -0.00125 -0.02767 
N1    5     0.42157  0.46210  0.09885  11.00000  0.03086  0.02292  0.02266 =
 0.00287  0.00684  0.00146 
N2    5     0.49308  0.57974  0.39348  11.00000  0.03725  0.02503  0.02402 =
 0.00853  0.00222  0.00243 
PART 2
N3    5     0.26600  0.51734  0.39625  10.40000  0.12812  0.13004  0.13187 =
 -0.00153  0.00024 -0.00450 
PART 0
C1    1     0.36721  0.45704  0.03051  11.00000  0.02947  0.02546  0.03244 =
 0.00577  0.00744  0.00985 
AFIX 43
H1    2     0.33604  0.48872  0.04306  11.00000 -1.20000 
AFIX 0
C2    1     0.35480  0.40678 -0.05853  11.00000  0.03625  0.02521  0.03074 =
 0.00842  0.00047  0.00103 
AFIX 43
H2    2     0.31537  0.40381 -0.10610  11.00000 -1.20000 
AFIX 0
C3    1     0.40011  0.36084 -0.07802  11.00000  0.04387  0.02898  0.02441 =
 0.00677  0.01174 -0.00311 
C4    1     0.45771  0.36839 -0.01354  11.00000  0.04149  0.02054  0.02548 =
 0.01043  0.01184  0.01416 
AFIX 43
H4    2     0.49004  0.33828 -0.03023  11.00000 -1.20000 
AFIX 0
C5    1     0.46945  0.41891  0.07502  11.00000  0.03149  0.02218  0.03041 =
 0.00533  0.01406  0.00589 
C6    1     0.52758  0.43174  0.15410  11.00000  0.02966  0.02184  0.02716 =
 0.01091  0.01632  0.00803 
C7    1     0.52316  0.48377  0.23970  11.00000  0.03041  0.02731  0.02398 =
 0.01525  0.00630  0.00437 
C8    1     0.57142  0.50442  0.32897  11.00000  0.03056  0.02327  0.02861 =
 0.01224  0.00702  0.00187 
C9    1     0.62752  0.46917  0.32976  11.00000  0.02741  0.03059  0.03427 =
 0.01183  0.00967  0.00056 
AFIX 43
H9    2     0.66130  0.48161  0.39000  11.00000 -1.20000 
AFIX 0
C10   1     0.63416  0.41644  0.24368  11.00000  0.05225  0.03861  0.04183 =
 0.02389  0.02676  0.01461 
C11   1     0.58344  0.39705  0.15649  11.00000  0.04132  0.01978  0.03619 =
 0.01139  0.01204  0.00564 
AFIX 43
H11   2     0.58738  0.36029  0.09933  11.00000 -1.20000 
AFIX 0
C12   1     0.55493  0.55948  0.41283  11.00000  0.02547  0.02493  0.03034 =
 0.01864  0.01062  0.01132 
C13   1     0.59393  0.59259  0.50339  11.00000  0.03631  0.03307  0.03374 =
 0.01204  0.00315 -0.00157 
AFIX 43
H13   2     0.63610  0.57899  0.51810  11.00000 -1.20000 
AFIX 0
C14   1     0.57169  0.64555  0.57274  11.00000  0.05057  0.04244  0.01944 =
 0.00534 -0.00323 -0.01249 
C15   1     0.51028  0.66339  0.55824  11.00000  0.05088  0.02910  0.02555 =
 0.00873  0.00423 -0.00399 
AFIX 43
H15   2     0.49410  0.69843  0.60965  11.00000 -1.20000 
AFIX 0
C16   1     0.47181  0.62906  0.46631  11.00000  0.03240  0.03528  0.02338 =
 0.00756  0.00556  0.00049 
AFIX 43
H16   2     0.42900  0.64130  0.45535  11.00000 -1.20000 
AFIX 0
C17   1     0.38559  0.30212 -0.16153  11.00000  0.04950  0.03361  0.03688 =
 0.00581 -0.00377  0.00246 
C18   1     0.69434  0.37726  0.25069  11.00000  0.03083  0.05250  0.04677 =
 0.01706  0.01317  0.00830 
PART 1
C19   1     0.72239  0.36930  0.10338  10.60000  0.04239  0.05551  0.05080 =
 -0.00020  0.00313  0.00469 
AFIX 3
H19a  2     0.70107  0.33566  0.05472  10.60000 -1.50000 
H19b  2     0.76634  0.35923  0.11224  10.60000 -1.50000 
H19c  2     0.71773  0.40765  0.05005  10.60000 -1.50000 
AFIX 0
PART 2
C19A  1     0.69515  0.32741  0.13512  10.40000  0.10081  0.10488  0.10146 =
 0.00737  0.00220  0.00205 
AFIX 3
H19d  2     0.66275  0.29694  0.15407  10.40000 -1.50000 
H19e  2     0.73542  0.30676  0.13306  10.40000 -1.50000 
H19f  2     0.68737  0.34711  0.04466  10.40000 -1.50000 
AFIX 0
PART 1
C20   1     0.74588  0.41248  0.32917  10.60000  0.04031  0.05518  0.05989 =
 -0.00030  0.00223  0.01241 
AFIX 3
H20a  2     0.74641  0.45574  0.29897  10.60000 -1.50000 
H20b  2     0.78594  0.39344  0.30874  10.60000 -1.50000 
H20c  2     0.73797  0.41054  0.42983  10.60000 -1.50000 
AFIX 0
PART 2
C20A  1     0.75069  0.41674  0.20757  10.40000  0.07655  0.08097  0.08274 =
 0.00155  0.00367  0.00171 
AFIX 3
H20d  2     0.74945  0.42608  0.10749  10.40000 -1.50000 
H20e  2     0.78833  0.39344  0.22894  10.40000 -1.50000 
H20f  2     0.75055  0.45538  0.26088  10.40000 -1.50000 
AFIX 0
PART 1
C21   1     0.68334  0.31858  0.33923  10.60000  0.04209  0.04722  0.05860 =
 0.00541  0.00757  0.01007 
AFIX 3
H21a  2     0.66968  0.32990  0.43338  10.60000 -1.50000 
H21b  2     0.72165  0.29460  0.34528  10.60000 -1.50000 
H21c  2     0.65135  0.29369  0.29372  10.60000 -1.50000 
AFIX 0
PART 2
C21A  1     0.69642  0.33522  0.38109  10.40000  0.02569  0.02789  0.02475 =
 -0.00533 -0.00623  0.01023 
AFIX 3
H21d  2     0.69442  0.36034  0.46608  10.40000 -1.50000 
H21e  2     0.73489  0.31137  0.38069  10.40000 -1.50000 
H21f  2     0.66112  0.30693  0.37851  10.40000 -1.50000 
AFIX 0
PART 0
C22   1     0.61617  0.68600  0.66137  11.00000  0.06491  0.05011  0.03693 =
 0.01417 -0.01624 -0.01030 
PART 2
C23   1     0.29074  0.55397  0.31343  10.40000  0.08131  0.08200  0.08130 =
 -0.00158  0.00263 -0.00087 
HKLF 4

END
;

_olex2_submission_special_instructions 'No special instructions were received'
loop_
_twin_individual_id
_twin_individual_mass_fraction_refined
1 0.9966(4)
2 0.0034(4)

_exptl_crystal_recrystallization_method 'Re-crystallisation from solvent: CHCl3'
####################################################################### 
# 
# This file contains crystal structure data downloaded from the 
# Cambridge Structural Database (CSD) hosted by the Cambridge 
# Crystallographic Data Centre (CCDC).
# 
# Full information about CCDC data access policies and citation 
# guidelines are available at http://www.ccdc.cam.ac.uk/access/V1 
# 
# Audit and citation data items may have been added by the CCDC. 
# Please retain this information to preserve the provenance of 
# this file and to allow appropriate attribution of the data. 
# 
#######################################################################

data_6_21srv399
_database_code_depnum_ccdc_archive 'CCDC 2204978'
loop_
_audit_author_name
_audit_author_address
'Dmitry Yufit'
;Durham University
United Kingdom
;
_audit_update_record             
;
2022-09-02 deposited with the CCDC.	2022-10-24 downloaded from the CCDC.
;
_audit_creation_date             2021-09-13
_audit_creation_method           
;
Olex2 1.3-beta
(compiled 2020.11.12 svn.r5f609507 for OlexSys, GUI svn.r6272)
;
_shelx_SHELXL_version_number     2017/1
loop_
_audit_author_email
d.s.yufit@durham.ac.uk


_chemical_name_common            ?
_chemical_name_systematic        ?
_chemical_formula_moiety         'C18 H17 I N4 Pt'
_chemical_formula_sum            'C18 H17 I N4 Pt'
_chemical_formula_weight         611.34
_chemical_melting_point          ?
loop_
_atom_type_symbol
_atom_type_description
_atom_type_scat_dispersion_real
_atom_type_scat_dispersion_imag
_atom_type_scat_source
C C 0.0033 0.0016 'International Tables Vol C Tables 4.2.6.8 and 6.1.1.4'
H H 0.0000 0.0000 'International Tables Vol C Tables 4.2.6.8 and 6.1.1.4'
I I -0.4742 1.8119 'International Tables Vol C Tables 4.2.6.8 and 6.1.1.4'
N N 0.0061 0.0033 'International Tables Vol C Tables 4.2.6.8 and 6.1.1.4'
Pt Pt -1.7033 8.3905 'International Tables Vol C Tables 4.2.6.8 and 6.1.1.4'

_shelx_space_group_comment       
;
The symmetry employed for this shelxl refinement is uniquely defined
by the following loop, which should always be used as a source of
symmetry information in preference to the above space-group names.
They are only intended as comments.
;
_space_group_crystal_system      monoclinic
_space_group_IT_number           11
_space_group_name_H-M_alt        'P 1 21/m 1'
_space_group_name_Hall           '-P 2yb'
loop_
_space_group_symop_operation_xyz
'x, y, z'
'-x, y+1/2, -z'
'-x, -y, -z'
'x, -y-1/2, z'

_cell_length_a                   10.8783(3)
_cell_length_b                   6.7723(2)
_cell_length_c                   12.3368(3)
_cell_angle_alpha                90
_cell_angle_beta                 108.5190(10)
_cell_angle_gamma                90
_cell_volume                     861.80(4)
_cell_formula_units_Z            2
_cell_measurement_reflns_used    9926
_cell_measurement_temperature    120.0
_cell_measurement_theta_max      31.479
_cell_measurement_theta_min      2.179
_shelx_estimated_absorpt_T_max   0.952
_shelx_estimated_absorpt_T_min   0.468
_exptl_absorpt_coefficient_mu    9.939
_exptl_absorpt_correction_T_max  0.2140
_exptl_absorpt_correction_T_min  0.1486
_exptl_absorpt_correction_type   multi-scan
_exptl_absorpt_process_details   
;
SADABS-2016/2 (Bruker,2016/2) was used for absorption correction.
wR2(int) was 0.1030 before and 0.0487 after correction.
The Ratio of minimum to maximum transmission is 0.5523.
The \l/2 correction factor is Not present.
;
_exptl_absorpt_special_details   ?
_exptl_crystal_colour            'clear orange'
_exptl_crystal_colour_lustre     clear
_exptl_crystal_colour_primary    orange
_exptl_crystal_density_diffrn    2.356
_exptl_crystal_density_meas      ?
_exptl_crystal_density_method    ?
_exptl_crystal_description       plank
_exptl_crystal_F_000             568
_exptl_crystal_size_max          0.09
_exptl_crystal_size_mid          0.06
_exptl_crystal_size_min          0.005
_exptl_transmission_factor_max   ?
_exptl_transmission_factor_min   ?
_diffrn_reflns_av_R_equivalents  0.0413
_diffrn_reflns_av_unetI/netI     0.0252
_diffrn_reflns_Laue_measured_fraction_full 0.999
_diffrn_reflns_Laue_measured_fraction_max 0.999
_diffrn_reflns_limit_h_max       15
_diffrn_reflns_limit_h_min       -15
_diffrn_reflns_limit_k_max       9
_diffrn_reflns_limit_k_min       -9
_diffrn_reflns_limit_l_max       17
_diffrn_reflns_limit_l_min       -17
_diffrn_reflns_number            20699
_diffrn_reflns_point_group_measured_fraction_full 0.999
_diffrn_reflns_point_group_measured_fraction_max 0.999
_diffrn_reflns_theta_full        25.242
_diffrn_reflns_theta_max         29.999
_diffrn_reflns_theta_min         1.974
_diffrn_ambient_temperature      120.0
_diffrn_detector                 'Bruker PHOTON III C14 MM CPAD'
_diffrn_detector_area_resol_mean 54.4
_diffrn_detector_type            'CPA sensor'
_diffrn_measured_fraction_theta_full 0.999
_diffrn_measured_fraction_theta_max 0.999
_diffrn_measurement_device       '3-circle diffractometer'
_diffrn_measurement_device_type  'Bruker D8 Venture'
_diffrn_measurement_method       '\w- and \f-scan'
_diffrn_radiation_monochromator  'focusing mirrors'
_diffrn_radiation_probe          X-ray
_diffrn_radiation_type           'Mo K\a'
_diffrn_radiation_wavelength     0.71073
_diffrn_source                   'microfocus sealed X-ray tube'
_diffrn_source_current           1.4
_diffrn_source_power             0.07
_diffrn_source_type              'Incoatec I\mS 3.0 microsource'
_diffrn_source_voltage           50.0
_reflns_Friedel_coverage         0.000
_reflns_Friedel_fraction_full    .
_reflns_Friedel_fraction_max     .
_reflns_number_gt                2559
_reflns_number_total             2710
_reflns_special_details          
;
 Reflections were merged by SHELXL according to the crystal
 class for the calculation of statistics and refinement.
 
 _reflns_Friedel_fraction is defined as the number of unique
 Friedel pairs measured divided by the number that would be
 possible theoretically, ignoring centric projections and
 systematic absences.
;
_reflns_threshold_expression     'I > 2\s(I)'
_computing_bruker_data_scaling   'SADABS V2012/1 (Bruker AXS Inc.)'
_computing_cell_refinement       'SAINT V8.40A (Bruker, 2019)'
_computing_data_collection       'APEX3 v.2017.3_0 (Bruker AXS, 2017)'
_computing_data_reduction        'SAINT V8.40A (Bruker, 2019)'
_computing_molecular_graphics    'Olex2 1.3-beta (Dolomanov et al., 2009)'
_computing_publication_material  'Olex2 1.3-beta (Dolomanov et al., 2009)'
_computing_structure_refinement  'SHELXL 2017/1 (Sheldrick, 2015)'
_computing_structure_solution    'SHELXT 2014/5 (Sheldrick, 2014)'
_refine_diff_density_max         2.078
_refine_diff_density_min         -1.829
_refine_diff_density_rms         0.195
_refine_ls_extinction_coef       .
_refine_ls_extinction_method     none
_refine_ls_goodness_of_fit_ref   1.203
_refine_ls_hydrogen_treatment    constr
_refine_ls_matrix_type           full
_refine_ls_number_parameters     143
_refine_ls_number_reflns         2710
_refine_ls_number_restraints     0
_refine_ls_R_factor_all          0.0336
_refine_ls_R_factor_gt           0.0311
_refine_ls_restrained_S_all      1.203
_refine_ls_shift/su_max          0.000
_refine_ls_shift/su_mean         0.000
_refine_ls_structure_factor_coef Fsqd
_refine_ls_weighting_details     
'w=1/[\s^2^(Fo^2^)+(0.0042P)^2^+7.9388P] where P=(Fo^2^+2Fc^2^)/3'
_refine_ls_weighting_scheme      calc
_refine_ls_wR_factor_gt          0.0691
_refine_ls_wR_factor_ref         0.0699
_refine_special_details          ?
_olex2_refinement_description    
;
1. Fixed Uiso
 At 1.2 times of:
  All C(H) groups
 At 1.5 times of:
  All C(H,H) groups, All C(H,H,H) groups
2.a Riding coordinates:
 C12(H12A,H12B)
2.b Aromatic/amide H refined with riding coordinates:
 C1(H1), C2(H2), C3(H3), C8(H8), C10(H10), C15(H15), C16(H16), C17(H17)
2.c Idealised Me refined as rotating group:
 C13(H13A,H13B,H13C)
;
_atom_sites_solution_hydrogens   mixed
_atom_sites_solution_primary     dual
_atom_sites_solution_secondary   ?
loop_
_atom_site_label
_atom_site_type_symbol
_atom_site_fract_x
_atom_site_fract_y
_atom_site_fract_z
_atom_site_U_iso_or_equiv
_atom_site_adp_type
_atom_site_occupancy
_atom_site_site_symmetry_order
_atom_site_calc_flag
_atom_site_refinement_flags_posn
_atom_site_refinement_flags_adp
_atom_site_refinement_flags_occupancy
_atom_site_disorder_assembly
_atom_site_disorder_group
Pt1 Pt 0.31827(3) 0.250000 0.46201(2) 0.01605(7) Uani 1 2 d S T P . .
I1 I 0.12076(5) 0.250000 0.26532(4) 0.02913(13) Uani 1 2 d S T P . .
N1 N 0.2118(6) 0.250000 0.5703(6) 0.0219(12) Uani 1 2 d S T P . .
N2 N 0.2321(7) 0.250000 0.7668(6) 0.0295(15) Uani 1 2 d S T P . .
N3 N 0.4757(6) 0.250000 0.4065(5) 0.0173(11) Uani 1 2 d S T P . .
N4 N 0.7098(5) 0.250000 0.4731(5) 0.0161(11) Uani 1 2 d S T P . .
C1 C 0.0808(8) 0.250000 0.5459(8) 0.0291(17) Uani 1 2 d S T P . .
H1 H 0.028249 0.250000 0.467913 0.035 Uiso 1 2 calc R U P . .
C2 C 0.0200(8) 0.250000 0.6292(8) 0.038(2) Uani 1 2 d S T P . .
H2 H -0.071659 0.250000 0.611128 0.045 Uiso 1 2 calc R U P . .
C3 C 0.1031(8) 0.250000 0.7406(8) 0.0338(19) Uani 1 2 d S T P . .
H3 H 0.066772 0.250000 0.801206 0.041 Uiso 1 2 calc R U P . .
C4 C 0.2822(6) 0.250000 0.6833(6) 0.0197(13) Uani 1 2 d S T P . .
C5 C 0.4218(6) 0.250000 0.7058(6) 0.0170(12) Uani 1 2 d S T P . .
C6 C 0.4537(6) 0.250000 0.6049(6) 0.0171(12) Uani 1 2 d S T P . .
C7 C 0.5825(7) 0.250000 0.6070(6) 0.0174(13) Uani 1 2 d S T P . .
C8 C 0.6817(6) 0.250000 0.7132(6) 0.0157(12) Uani 1 2 d S T P . .
H8 H 0.769939 0.250000 0.715938 0.019 Uiso 1 2 calc R U P . .
C9 C 0.6495(7) 0.250000 0.8166(5) 0.0159(12) Uani 1 2 d S T P . .
C10 C 0.5194(7) 0.250000 0.8102(6) 0.0232(14) Uani 1 2 d S T P . .
H10 H 0.497100 0.250000 0.878699 0.028 Uiso 1 2 calc R U P . .
C11 C 0.7548(7) 0.250000 0.9337(6) 0.0213(14) Uani 1 2 d S T P . .
C12 C 0.8940(7) 0.250000 0.9266(6) 0.0252(15) Uani 1 2 d S T P . .
H12A H 0.906937 0.131850 0.885709 0.038 Uiso 1 1 d R U . . .
H12B H 0.956387 0.250000 1.004009 0.038 Uiso 1 2 d R U P . .
C13 C 0.7401(6) 0.4357(10) 1.0002(5) 0.0344(13) Uani 1 1 d . . . . .
H13A H 0.753943 0.553512 0.959498 0.052 Uiso 1 1 calc R U . . .
H13B H 0.804200 0.432513 1.076771 0.052 Uiso 1 1 calc R U . . .
H13C H 0.652648 0.439392 1.006823 0.052 Uiso 1 1 calc R U . . .
C14 C 0.5950(6) 0.250000 0.4898(6) 0.0143(12) Uani 1 2 d S T P . .
C15 C 0.7070(8) 0.250000 0.3642(7) 0.0235(14) Uani 1 2 d S T P . .
H15 H 0.786812 0.250000 0.348176 0.028 Uiso 1 2 calc R U P . .
C16 C 0.5922(8) 0.250000 0.2732(6) 0.0249(15) Uani 1 2 d S T P . .
H16 H 0.592482 0.250000 0.196291 0.030 Uiso 1 2 calc R U P . .
C17 C 0.4770(7) 0.250000 0.2991(6) 0.0224(14) Uani 1 2 d S T P . .
H17 H 0.396971 0.250000 0.238561 0.027 Uiso 1 2 calc R U P . .

loop_
_atom_site_aniso_label
_atom_site_aniso_U_11
_atom_site_aniso_U_22
_atom_site_aniso_U_33
_atom_site_aniso_U_23
_atom_site_aniso_U_13
_atom_site_aniso_U_12
Pt1 0.01322(11) 0.01545(12) 0.01745(12) 0.000 0.00201(9) 0.000
I1 0.0242(2) 0.0343(3) 0.0229(2) 0.000 -0.00102(19) 0.000
N1 0.018(3) 0.017(3) 0.030(3) 0.000 0.008(2) 0.000
N2 0.027(3) 0.043(4) 0.018(3) 0.000 0.006(3) 0.000
N3 0.017(3) 0.015(3) 0.018(3) 0.000 0.004(2) 0.000
N4 0.011(2) 0.013(3) 0.024(3) 0.000 0.006(2) 0.000
C1 0.019(3) 0.030(4) 0.035(4) 0.000 0.005(3) 0.000
C2 0.017(4) 0.055(6) 0.047(5) 0.000 0.019(4) 0.000
C3 0.019(4) 0.052(6) 0.036(4) 0.000 0.015(3) 0.000
C4 0.012(3) 0.020(3) 0.026(3) 0.000 0.005(3) 0.000
C5 0.015(3) 0.014(3) 0.023(3) 0.000 0.006(3) 0.000
C6 0.012(3) 0.014(3) 0.022(3) 0.000 0.000(2) 0.000
C7 0.020(3) 0.013(3) 0.018(3) 0.000 0.005(3) 0.000
C8 0.013(3) 0.016(3) 0.018(3) 0.000 0.004(2) 0.000
C9 0.018(3) 0.018(3) 0.012(3) 0.000 0.005(2) 0.000
C10 0.021(3) 0.027(4) 0.021(3) 0.000 0.006(3) 0.000
C11 0.017(3) 0.029(4) 0.018(3) 0.000 0.006(3) 0.000
C12 0.015(3) 0.037(4) 0.020(3) 0.000 0.001(3) 0.000
C13 0.033(3) 0.043(4) 0.023(3) -0.009(2) 0.004(2) 0.004(3)
C14 0.011(3) 0.007(3) 0.025(3) 0.000 0.006(2) 0.000
C15 0.028(4) 0.022(3) 0.024(3) 0.000 0.015(3) 0.000
C16 0.032(4) 0.024(4) 0.020(3) 0.000 0.009(3) 0.000
C17 0.020(3) 0.022(3) 0.020(3) 0.000 -0.001(3) 0.000

_geom_special_details            
;
 All esds (except the esd in the dihedral angle between two l.s. planes)
 are estimated using the full covariance matrix.  The cell esds are taken
 into account individually in the estimation of esds in distances, angles
 and torsion angles; correlations between esds in cell parameters are only
 used when they are defined by crystal symmetry.  An approximate (isotropic)
 treatment of cell esds is used for estimating esds involving l.s. planes.
;
loop_
_geom_bond_atom_site_label_1
_geom_bond_atom_site_label_2
_geom_bond_distance
_geom_bond_site_symmetry_2
_geom_bond_publ_flag
Pt1 I1 2.6819(5) . ?
Pt1 N1 2.027(6) . ?
Pt1 N3 2.036(6) . ?
Pt1 C6 1.905(7) . ?
N1 C1 1.360(9) . ?
N1 C4 1.361(10) . ?
N2 C3 1.335(10) . ?
N2 C4 1.310(10) . ?
N3 C14 1.376(9) . ?
N3 C17 1.329(9) . ?
N4 C14 1.328(8) . ?
N4 C15 1.334(9) . ?
C1 H1 0.9500 . ?
C1 C2 1.387(12) . ?
C2 H2 0.9500 . ?
C2 C3 1.385(13) . ?
C3 H3 0.9500 . ?
C4 C5 1.455(9) . ?
C5 C6 1.394(10) . ?
C5 C10 1.385(10) . ?
C6 C7 1.392(9) . ?
C7 C8 1.408(9) . ?
C7 C14 1.496(9) . ?
C8 H8 0.9500 . ?
C8 C9 1.426(9) . ?
C9 C10 1.393(10) . ?
C9 C11 1.532(10) . ?
C10 H10 0.9500 . ?
C11 C12 1.545(10) . ?
C11 C13 1.537(7) 4_565 ?
C11 C13 1.537(7) . ?
C12 H12A 0.9800 . ?
C12 H12A 0.9799 4_565 ?
C12 H12B 0.9800 . ?
C13 H13A 0.9800 . ?
C13 H13B 0.9800 . ?
C13 H13C 0.9800 . ?
C15 H15 0.9500 . ?
C15 C16 1.389(11) . ?
C16 H16 0.9500 . ?
C16 C17 1.389(11) . ?
C17 H17 0.9500 . ?

loop_
_geom_angle_atom_site_label_1
_geom_angle_atom_site_label_2
_geom_angle_atom_site_label_3
_geom_angle
_geom_angle_site_symmetry_1
_geom_angle_site_symmetry_3
_geom_angle_publ_flag
N1 Pt1 I1 97.76(18) . . ?
N1 Pt1 N3 159.9(2) . . ?
N3 Pt1 I1 102.32(16) . . ?
C6 Pt1 I1 177.7(2) . . ?
C6 Pt1 N1 80.0(3) . . ?
C6 Pt1 N3 79.9(3) . . ?
C1 N1 Pt1 129.2(6) . . ?
C1 N1 C4 115.8(7) . . ?
C4 N1 Pt1 115.0(5) . . ?
C4 N2 C3 118.5(7) . . ?
C14 N3 Pt1 116.4(4) . . ?
C17 N3 Pt1 127.7(5) . . ?
C17 N3 C14 115.9(6) . . ?
C14 N4 C15 115.7(6) . . ?
N1 C1 H1 118.4 . . ?
N1 C1 C2 123.3(8) . . ?
C2 C1 H1 118.4 . . ?
C1 C2 H2 122.6 . . ?
C3 C2 C1 114.9(7) . . ?
C3 C2 H2 122.6 . . ?
N2 C3 C2 123.0(8) . . ?
N2 C3 H3 118.5 . . ?
C2 C3 H3 118.5 . . ?
N1 C4 C5 114.1(6) . . ?
N2 C4 N1 124.5(6) . . ?
N2 C4 C5 121.4(7) . . ?
C6 C5 C4 111.8(6) . . ?
C10 C5 C4 128.5(7) . . ?
C10 C5 C6 119.7(6) . . ?
C5 C6 Pt1 119.2(5) . . ?
C7 C6 Pt1 119.7(5) . . ?
C7 C6 C5 121.1(6) . . ?
C6 C7 C8 119.1(6) . . ?
C6 C7 C14 112.5(6) . . ?
C8 C7 C14 128.4(6) . . ?
C7 C8 H8 120.0 . . ?
C7 C8 C9 119.9(6) . . ?
C9 C8 H8 120.0 . . ?
C8 C9 C11 121.5(6) . . ?
C10 C9 C8 118.9(6) . . ?
C10 C9 C11 119.7(6) . . ?
C5 C10 C9 121.2(7) . . ?
C5 C10 H10 119.4 . . ?
C9 C10 H10 119.4 . . ?
C9 C11 C12 113.5(6) . . ?
C9 C11 C13 109.3(4) . 4_565 ?
C9 C11 C13 109.3(4) . . ?
C13 C11 C12 107.5(4) . . ?
C13 C11 C12 107.5(4) 4_565 . ?
C13 C11 C13 109.8(7) . 4_565 ?
C11 C12 H12A 109.5 . . ?
C11 C12 H12A 109.47(19) . 4_565 ?
C11 C12 H12B 109.5 . . ?
H12A C12 H12A 109.5 . 4_565 ?
H12A C12 H12B 109.5 . . ?
H12B C12 H12A 109.5 . 4_565 ?
C11 C13 H13A 109.5 . . ?
C11 C13 H13B 109.5 . . ?
C11 C13 H13C 109.5 . . ?
H13A C13 H13B 109.5 . . ?
H13A C13 H13C 109.5 . . ?
H13B C13 H13C 109.5 . . ?
N3 C14 C7 111.5(5) . . ?
N4 C14 N3 126.5(6) . . ?
N4 C14 C7 121.9(6) . . ?
N4 C15 H15 118.6 . . ?
N4 C15 C16 122.8(7) . . ?
C16 C15 H15 118.6 . . ?
C15 C16 H16 121.3 . . ?
C17 C16 C15 117.4(7) . . ?
C17 C16 H16 121.3 . . ?
N3 C17 C16 121.7(7) . . ?
N3 C17 H17 119.1 . . ?
C16 C17 H17 119.1 . . ?

loop_
_geom_torsion_atom_site_label_1
_geom_torsion_atom_site_label_2
_geom_torsion_atom_site_label_3
_geom_torsion_atom_site_label_4
_geom_torsion
_geom_torsion_site_symmetry_1
_geom_torsion_site_symmetry_2
_geom_torsion_site_symmetry_3
_geom_torsion_site_symmetry_4
_geom_torsion_publ_flag
C6 C5 C4 N1 0.000(3) . . . . ?
C6 C5 C4 N2 180.000(2) . . . . ?
C6 C7 C14 N3 0.000(2) . . . . ?
C6 C7 C14 N4 180.000(2) . . . . ?
C8 C7 C14 N3 180.000(2) . . . . ?
C8 C7 C14 N4 0.000(3) . . . . ?
C8 C9 C11 C12 0.000(3) . . . . ?
C8 C9 C11 C13 -119.9(4) . . . 4_565 ?
C8 C9 C11 C13 119.9(4) . . . . ?
C10 C5 C4 N1 180.000(3) . . . . ?
C10 C5 C4 N2 0.000(4) . . . . ?
C10 C9 C11 C12 180.000(3) . . . . ?
C10 C9 C11 C13 60.1(4) . . . 4_565 ?
C10 C9 C11 C13 -60.1(4) . . . . ?

_iucr_refine_instructions_details 
;
TITL 21srv399_a.res in P2(1)/m
REM Old TITL 21srv399 in P21 #4
REM SHELXT solution in P2(1)/m
REM R1 0.073, Rweak 0.016, Alpha 0.059, Orientation as input
REM Formula found by SHELXT: C19 I N3 Pt
CELL 0.71073 10.8783 6.7723 12.3368 90 108.519 90
ZERR 2 0.0003 0.0002 0.0003 0 0.001 0
LATT 1
SYMM -X,0.5+Y,-Z
SFAC C H I N Pt
UNIT 36 34 2 8 2
EQIV $1 +X,0.5-Y,+Z

L.S. 9
PLAN  5
SIZE 0.005 0.06 0.09
TEMP -153.15
CONF C8 C9 C11 C12
CONF C8 C9 C11 C13
CONF C8 C9 C11 C13_$1
CONF C10 C9 C11 C12
CONF C10 C9 C11 C13
CONF C10 C9 C11 C13_$1
CONF C6 C7 C14 N3
CONF C6 C7 C14 N4
CONF C8 C7 C14 N3
CONF C8 C7 C14 N4
CONF C6 C5 C4 N1
CONF C6 C5 C4 N2
CONF C10 C5 C4 N1
CONF C10 C5 C4 N2
BOND $H
fmap 2 53
acta 
OMIT -2 60
WGHT 0.0042 7.9388
FVAR 0.37356
REM <olex2.extras>
REM <HklSrc "%.\\21srv399.hkl">
REM </olex2.extras>

Pt1   5     0.31827  0.25000  0.46201  10.50000  0.01322  0.01545  0.01745 =
 0.00000  0.00201  0.00000 
I1    3     0.12076  0.25000  0.26532  10.50000  0.02418  0.03432  0.02287 =
 0.00000 -0.00102  0.00000 
N1    4     0.21183  0.25000  0.57028  10.50000  0.01834  0.01724  0.02991 =
 0.00000  0.00755  0.00000 
N2    4     0.23206  0.25000  0.76685  10.50000  0.02688  0.04266  0.01839 =
 0.00000  0.00630  0.00000 
N3    4     0.47566  0.25000  0.40652  10.50000  0.01740  0.01527  0.01809 =
 0.00000  0.00403 -0.00000 
N4    4     0.70983  0.25000  0.47313  10.50000  0.01112  0.01345  0.02390 =
 0.00000  0.00594  0.00000 
C1    1     0.08077  0.25000  0.54588  10.50000  0.01929  0.03025  0.03507 =
 0.00000  0.00462  0.00000 
AFIX 43
H1    2     0.02825  0.25000  0.46791  10.50000 -1.20000 
AFIX 0
C2    1     0.01999  0.25000  0.62916  10.50000  0.01744  0.05458  0.04669 =
 0.00000  0.01861  0.00000 
AFIX 43
H2    2    -0.07166  0.25000  0.61113  10.50000 -1.20000 
AFIX 0
C3    1     0.10313  0.25000  0.74064  10.50000  0.01881  0.05174  0.03552 =
 0.00000  0.01514  0.00000 
AFIX 43
H3    2     0.06677  0.25000  0.80121  10.50000 -1.20000 
AFIX 0
C4    1     0.28218  0.25000  0.68334  10.50000  0.01226  0.01970  0.02617 =
 0.00000  0.00487  0.00000 
C5    1     0.42183  0.25000  0.70578  10.50000  0.01467  0.01363  0.02284 =
 0.00000  0.00613  0.00000 
C6    1     0.45373  0.25000  0.60490  10.50000  0.01232  0.01376  0.02167 =
 0.00000  0.00032  0.00000 
C7    1     0.58246  0.25000  0.60704  10.50000  0.02010  0.01346  0.01794 =
 0.00000  0.00513  0.00000 
C8    1     0.68167  0.25000  0.71321  10.50000  0.01256  0.01617  0.01751 =
 0.00000  0.00372  0.00000 
AFIX 43
H8    2     0.76994  0.25000  0.71594  10.50000 -1.20000 
AFIX 0
C9    1     0.64955  0.25000  0.81662  10.50000  0.01830  0.01790  0.01180 =
 0.00000  0.00529  0.00000 
C10   1     0.51936  0.25000  0.81021  10.50000  0.02092  0.02660  0.02150 =
 0.00000  0.00585  0.00000 
AFIX 43
H10   2     0.49710  0.25000  0.87870  10.50000 -1.20000 
AFIX 0
C11   1     0.75475  0.25000  0.93374  10.50000  0.01739  0.02922  0.01784 =
 0.00000  0.00627 -0.00000 
C12   1     0.89398  0.25000  0.92664  10.50000  0.01483  0.03739  0.02040 =
 0.00000  0.00145  0.00000 
AFIX 3
H12a  2     0.90694  0.13185  0.88571  11.00000 -1.50000 
H12b  2     0.95639  0.25000  1.00401  10.50000 -1.50000 
AFIX 0
C13   1     0.74005  0.43568  1.00023  11.00000  0.03350  0.04331  0.02254 =
 -0.00871  0.00352  0.00360 
AFIX 137
H13a  2     0.75394  0.55351  0.95950  11.00000 -1.50000 
H13b  2     0.80420  0.43251  1.07677  11.00000 -1.50000 
H13c  2     0.65265  0.43939  1.00682  11.00000 -1.50000 
AFIX 0
C14   1     0.59505  0.25000  0.48976  10.50000  0.01127  0.00724  0.02495 =
 0.00000  0.00636  0.00000 
C15   1     0.70696  0.25000  0.36418  10.50000  0.02849  0.02229  0.02417 =
 0.00000  0.01459  0.00000 
AFIX 43
H15   2     0.78681  0.25000  0.34818  10.50000 -1.20000 
AFIX 0
C16   1     0.59218  0.25000  0.27321  10.50000  0.03161  0.02410  0.01983 =
 0.00000  0.00946  0.00000 
AFIX 43
H16   2     0.59248  0.25000  0.19629  10.50000 -1.20000 
AFIX 0
C17   1     0.47696  0.25000  0.29914  10.50000  0.01964  0.02212  0.02035 =
 0.00000 -0.00065  0.00000 
AFIX 43
H17   2     0.39697  0.25000  0.23856  10.50000 -1.20000 
AFIX 0
HKLF 4

END
;
_olex2_submission_special_instructions 'No special instructions were received'
